# Supplementary material for: Large diversity in the O-chain biosynthetic cluster within populations of Pelagibacterales
Source: mBio. 2025 Feb 19;16(3):e03455-24. doi: 10.1128/mbio.03455-24 (PMC11898729; doi:10.1128/mbio.03455-24)
Supplement: Table S1 — Summary of Pelagibacterales genomes with OBCs. [file mbio.03455-24-s0002.xlsx]

## Sheet: Table_S1
Table S1. Summary of Pelagibacterales genomes (SAGs and isolates) with a O-chain Biosynthetic gene Cluster (OBC)
Dataset*	Genome Name	Assembly Accession Number (NCBI)	Isolation Source	Latitude; Longitude	Depth (m)	Sampling date (dd/mm/yy)	SAGs Sample	Genome Size (bp)	Genome GC (%)	Average IGS Genome (bp)	Median IGS Genome (bp)	Complete OBC	Contig with OBC	#CDS in OBC	#tRNAs in OBC	OBC Size (bp)	Total OBC Size (bp)	OBC GC (%)	Average IGS OBC (bp)	Median IGS OBC (bp)	Taxonomic classification	Notes
B	AAA288-G21	GCF_000513075.1	ALOHA	22.75;-158	800	#VALUE!	Bathy	909786	30.07	42.947	8	No (Both)	AAA288-G21-C11;AAA288-G21-C17	21;6	1	22,860;5,216	28076	25.56	44.8;79.4	18;84	Ic;Ic.1
B	AAA288-N07	GCF_000513055.1	ALOHA	22.75;-158	800	#VALUE!	Bathy	954664	29.14	40.7782	9	No (Both)	AAA288-N07-C13;AAA288-N07-C15	16;12	1	15,098;9,631	24729	24.3	33.9;43.3	17;19	Ic;Ic.1
A	AAA795-A20	GCF_001179845.1	Red Sea	19.75;40.05	1	2010-06-15	SAGs_Red_Sea	1140609	29.12	25.4043	2	Yes	AAA795-A20-C45	19	0	20876	20876	24.013	37.2778	8	Ia;Ia.3;Ia.3/V (gWID)
A	AAA795-C09	GCF_001179885.1	Red Sea	19.75;40.05	1	2010-06-15	SAGs_Red_Sea	667038	28.42	25.5442	2	Yes	AAA795-C09-C53	35	0	37378	37378	22.861	16.2353	1.5	Ia;Ia.4
A	AAA795-E22	GCF_001179965.1	Red Sea	19.75;40.05	1	2010-06-15	SAGs_Red_Sea	801227	28.99	23.6739	2	Yes	AAA795-E22-C52	60	0	64405	64405	23.914	15.7119	0	Ib;Ib.5
C	AAA795-F16	GCF_001179985.1	Red Sea	19.75;40.05	1	2010-06-15	SAGs_Red_Sea	945491	29.07	23.0745	2	No (Left)	AAA795-F16-C39	29	0	30,627; --	30627	24.328	16.75	-1	Ib;Ib.4	Island not between 23S and 5S
C	AAA795-J21	GCF_001180025.1	Red Sea	19.75;40.05	1	2010-06-15	SAGs_Red_Sea	872902	29.08	24.7536	2	No (Left)	AAA795-J21-C71	26	0	23,460; --	23460	22.98	15.52	1	Ia;Ia.3;Ia.3/V (gWID)
D	AAA795-L23	GCF_001180065.1	Red Sea	19.75;40.05	1	2010-06-15	SAGs_Red_Sea	834822	27.83	21.5518	2	No (Right)	AAA795-L23-C82	22	0	-- ; 21,275	21275	22.125	14.7143	-1	Ia;Ia.4
B	AAA795-M18	GCF_001180085.1	Red Sea	19.75;40.05	1	2010-06-15	SAGs_Red_Sea	1050527	29.22	23.986	2	No (Both)	AAA795-M18-C50;AAA795-M18-C6	3;40	0	3,069;40,896	43965	22.19	20.5;4.7	20.5;-1	Ib;Ib.1
A	AAA795-M22	GCF_001180105.1	Red Sea	19.75;40.05	1	2010-06-15	SAGs_Red_Sea	860157	29.43	21.461	1	Yes	AAA795-M22-C40	42	0	44237	44237	25.212	25.6341	1	Ib;Ib.4
B	AAA795-N17	GCA_001180145.1	Red Sea	19.75;40.05	1	2010-06-15	SAGs_Red_Sea	611592	29.45	20.4025	1	No (Both)	AAA795-N17-C24;AAA795-N17-C86	4;22	1	4,591;18,466	23057	23.86	28.0;1.0	39;-4	IIa
D	AAA795-O19	GCA_001180165.1	Red Sea	19.75;40.05	1	2010-06-15	SAGs_Red_Sea	804609	29.09	23.2882	2	No (Right)	AAA795-O19-C20	27	0	-- ; 28,056	28056	21.732	20.1538	0.5	Ia;Ia.3;Ia.3/V (gWID)
A	AAA795-O20	GCA_001180185.1	Red Sea	19.75;40.05	1	2010-06-15	SAGs_Red_Sea	1009143	29.02	24.8126	3	Yes	AAA795-O20-C44	22	0	23125	23125	23.52	21.1905	8	Ia;Ia.4
B	AAA795-P11	GCA_001180205.1	Red Sea	19.75;40.05	1	2010-06-15	SAGs_Red_Sea	977727	29.24	20.7352	2	No (Both)	AAA795-P11-C41;AAA795-P11-C24	17;19	0	16,853;21,770	38623	22.88	17.5;38.0	8;5	Ia;Ia.3;Ia.3/V (gWID)
A	AAA797-I19	GCA_001180225.1	Red Sea	19.75;40.05	1	2010-06-15	SAGs_Red_Sea	1016895	29.21	24.506	2	Yes	AAA797-I19-C12	44	0	44601	44601	22.491	19.2791	-1	Ia;Ia.3;Ia.3/VI
C	AG-313-A04	GCA_902509665.1	South Pacific Ocean	-20.08;-70.8	20	2010-11-19	SWC-01	959028	29.908	22.4081	1	No (Left)	AG-313-A04-C1	29; --	0	27,745; --	27745	25.9	17.46	2.5	IIa
B	AG-313-J13	GCA_902510725.1	South Pacific Ocean	-20.08;-70.8	20	2010-11-19	SWC-01	824019	29.54	29.6444	3	No (Both)	AG-313-J13-C15;AG-313-J13-C11	20;7	0	20,305;7,336	27641	25.99	33.0;25.3	29;-0.5	Ia;Ia.3;Ia.3/IV
D	AG-313-M10	GCA_902511185.1	South Pacific Ocean	-20.08;-70.8	20	2010-11-19	SWC-01	973581	29.24	28.1882	3	No (Right)	AG-313-M10-C2	17	0	-- ; 17,190	17190	22.263	44.9375	18.5	Ia;Ia.3;Ia.3/IV
D	AG-319-F05	GCA_902512765.1	South Pacific Ocean	-20.08;-70.8	55	2010-11-19	SWC-02	903849	29.57	30.3864	3	No (Right)	AG-319-F05-C20	15	0	-- ; 15,430	15430	26.546	69.5714	50	Ia;Ia.3;Ia.3/IV
C	AG-319-F14	GCA_902512735.1	South Pacific Ocean	-20.08;-70.8	55	2010-11-19	SWC-02	856529	29.09	25.7632	3	No (Left)	AG-319-F14-C5	43	0	44,943; --	44943	23.654	15.2381	1.5	Ia;Ia.3;Ia.3/IV
D	AG-319-M14	GCA_902513955.1	South Pacific Ocean	-20.08;-70.8	55	2010-11-19	SWC-02	1201583	28.95	29.9805	4	No (Right)	AG-319-M14-C8	29	0	-- ; 30,302	30302	23.114	14.7143	1	Ia;Ia.3
D	AG-319-N23	GCA_902514155.1	South Pacific Ocean	-20.08;-70.8	55	2010-11-19	SWC-02	912031	28.97	30.1609	4	No (Right)	AG-319-N23-C3	27	0	-- ; 26,311	26311	21.953	7.3462	-4	Ia;Ia.3
B	AG-325-A09	GCA_902514665.1	South Pacific Ocean	-23.46;-88.77	14	2010-11-29	SWC-03	970700	29.37	27.5758	3	No (Both)	AG-325-A09-C2;AG-325-A09-C38	11;2	0	12,226;1,839	14065	21.6	25.0;88.0	4;88	Ia;Ia.3;Ia.3/VII (gMED)
A	AG-325-A21	GCA_902514755.1	South Pacific Ocean	-23.46;-88.77	14	2010-11-29	SWC-03	973958	29.51	30.932	4	Yes	AG-325-A21-C1	58	0	55855	55855	29.084	42.7018	6	Ia;Ia.3;Ia.3/I
C	AG-325-C02	GCA_902514925.1	South Pacific Ocean	-23.46;-88.77	14	2010-11-29	SWC-03	786008	29.715	25.3961	3	No (Left)	AG-325-C02-C2	13; --	0	12,835; --	12835	29	40.91	24	Ib;Ib.1
D	AG-325-C07	GCA_902514945.1	South Pacific Ocean	-23.46;-88.77	14	2010-11-29	SWC-03	870489	29.29	26.2043	3	No (Right)	AG-325-C07-C1	20	0	-- ; 19,291	19291	23.534	11.4737	0	Ia;Ia.4
B	AG-325-C10	GCA_902515085.1	South Pacific Ocean	-23.46;-88.77	14	2010-11-29	SWC-03	1087529	29.526	26.7462	3	No (Both)	AG-325-C10-C21;AG-325-C10-C3	4;17	0	2,344;23,240	25584	21.8	12.5;88.7	12.5;68	Ia;Ia.3;Ia.3/I
B	AG-325-C18	GCA_902515095.1	South Pacific Ocean	-23.46;-88.77	14	2010-11-29	SWC-03	1065439	29.2	25.2939	3	No (Both)	AG-325-C18-C12;AG-325-C18-C11	11;18	0	9,504;16,655	26159	22.25	18.1;11.7	4;3	Ia;Ia.4
B	AG-325-C21	GCA_902515185.1	South Pacific Ocean	-23.46;-88.77	14	2010-11-29	SWC-03	1036643	28.89	23.2677	3	No (Both)	AG-325-C21-C13;AG-325-C21-C20	9;7	0	10,744;6,569	17313	24.69	58.1;5.5	20.5;5	Ib;Ib.5
B	AG-325-E08	GCA_902515425.1	South Pacific Ocean	-23.46;-88.77	14	2010-11-29	SWC-03	1024954	29.006	24.4335	2	No (Both)	AG-325-E08-C4;AG-325-E08-C13	11;18	0	6,926;17,906	24832	22.8	41.1;20.2	6;18	Ia;Ia.4
B	AG-325-E11	GCA_902515485.1	South Pacific Ocean	-23.46;-88.77	14	2010-11-29	SWC-03	836354	29.39	27.763	4	No (Both)	AG-325-E11-C2;AG-325-E11-C1	13;27	0	12,639;29,504	42143	24.13	3.4;56.5	2;24	Ia;Ia.3;Ia.3/I
B	AG-325-E13	GCA_902515515.1	South Pacific Ocean	-23.46;-88.77	14	2010-11-29	SWC-03	955892	29.374	24.7665	2	No (Both)	AG-325-E13-C4;AG-325-E13-C1	29;3	1	26,467;1,898	28365	26	25.8;9.3	11;10	IIa
D	AG-325-F13	GCA_902515605.1	South Pacific Ocean	-23.46;-88.77	14	2010-11-29	SWC-03	894461	29.156	25.9143	3	No (Right)	AG-325-F13-C3	--;13	0	-- ;14,219	14219	21.4	19.25	2	Ia;Ia.4
C	AG-325-G21	GCA_902515985.1	South Pacific Ocean	-23.46;-88.77	14	2010-11-29	SWC-03	1091144	29.07	26.9889	3	No (Left)	AG-325-G21-C5	36	0	32,034; --	32034	23.993	46.7714	22	Ib;Ib
A	AG-325-J13	GCA_902516255.1	South Pacific Ocean	-23.46;-88.77	14	2010-11-29	SWC-03	921506	29.633	25.518	2	Yes	AG-325-J13-C2	27	1	26321	26321	24.7	15.77	3	IIa
B	AG-325-J17	GCA_902516325.1	South Pacific Ocean	-23.46;-88.77	14	2010-11-29	SWC-03	977881	29	26.1544	3	No (Both)	AG-325-J17-C4;AG-325-J17-C8	4;29	0	2,950;30,333	33283	20	-12.5;19.4	-12.5;2.5	Ia;Ia.4
C	AG-325-K02	GCA_902516345.1	South Pacific Ocean	-23.46;-88.77	14	2010-11-29	SWC-03	930354	29.33	25.4129	2.5	No (Left)	AG-325-K02-C12	23	0	22,267; --	22267	24.821	15.6364	1	Ia;Ia.4
D	AG-325-K03	GCA_902516395.1	South Pacific Ocean	-23.46;-88.77	14	2010-11-29	SWC-03	1069573	29.88	23.2996	3	No (Right)	AG-325-K03-C18	11	0	-- ; 12,039	12039	23.374	7.8	-0.5	Ib;Ib.2
B	AG-325-L02	GCA_902516465.1	South Pacific Ocean	-23.46;-88.77	14	2010-11-29	SWC-03	1043497	29.09	27.4405	4	No (Both)	AG-325-L02-C2;AG-325-L02-C1	31;21	0	32,506;20,134	52640	23.5	16.6;23.4	4;5	Ia;Ia.4
B	AG-325-L05	GCA_902516565.1	South Pacific Ocean	-23.46;-88.77	14	2010-11-29	SWC-03	1042160	28.66	26.7728	3	No (Both)	AG-325-L05-C4;AG-325-L05-C2	10;44	0	7,046;44,307	51353	22.69	4.3;19.0	-7;2	Ia;Ia.4
C	AG-325-O19	GCA_902517175.1	South Pacific Ocean	-23.46;-88.77	14	2010-11-29	SWC-03	817029	29.72	25.2657	2	No (Left)	AG-325-O19-C6	14	0	13,658; --	13658	23.554	15.9231	1	Ia;Ia.3;Ia.3/VII (gMED)
B	AG-325-P08	GCA_902517355.1	South Pacific Ocean	-23.46;-88.77	14	2010-11-29	SWC-03	923027	28.82	24.0279	3	No (Both)	AG-325-P08-C10;AG-325-P08-C9	39;8	0	41,759;8,960	50719	23.54	48.1;6.4	11.5;-4	Ia;Ia.4
A	AG-333-A19	GCA_902517735.1	South Pacific Ocean	-23.46;-88.77	112	2010-11-29	SWC-04	684185	28.7	27.5602	3	Yes	AG-333-A19-C2	19	0	21764	21764	23.254	10.8889	4	Ia;Ia.4
B	AG-333-C06	GCA_902518315.1	South Pacific Ocean	-23.46;-88.77	112	2010-11-29	SWC-04	973541	27.88	27.9058	3	No (Both)	AG-333-C06-C35;AG-333-C06-C18	2;20	0	1,789;18,468	20257	20.76	46.0;18.2	46;-1	Ia;Ia.3
D	AG-333-C07	GCA_902518395.1	South Pacific Ocean	-23.46;-88.77	112	2010-11-29	SWC-04	1004664	29.54	25.5635	3	No (Right)	AG-333-C07-C18	14	0	-- ; 12,413	12413	23.894	45.3846	9	Ib;Ib.2
C	AG-333-E22	GCA_902519375.1	South Pacific Ocean	-23.46;-88.77	112	2010-11-29	SWC-04	872961	29.03	26.25	3	No (Left)	AG-333-E22-C11	34	0	31,741; --	31741	24.879	24.1212	7	Ia;Ia.4
B	AG-333-F04	GCA_902519465.1	South Pacific Ocean	-23.46;-88.77	112	2010-11-29	SWC-04	770295	30.15	21.8946	3	No (Both)	AG-333-F04-C6;AG-333-F04-C10	24;9	1	19,868;7,649	27517	24.94	13.9;-1.9	1;-4	IIb
C	AG-333-F17	GCA_902519625.1	South Pacific Ocean	-23.46;-88.77	112	2010-11-29	SWC-04	704068	28.12	24.5347	3	No (Left)	AG-333-F17-C2	14	0	14,525; --	14525	22.141	19.6923	-4	Ib;Ib
B	AG-333-G21	GCA_902520645.1	South Pacific Ocean	-23.46;-88.77	112	2010-11-29	SWC-04	839156	29.84	26.2609	3	No (Both)	AG-333-G21-C13;AG-333-G21-C31	20;2	0	17,512;1,892	19404	24.58	2.5;103.0	-1;103	Ia;Ia.3;Ia.3/VII (gMED)
B	AG-333-I10	GCA_902520355.1	South Pacific Ocean	-23.46;-88.77	112	2010-11-29	SWC-04	797320	29.43	25.2043	2	No (Both)	AG-333-I10-C1;AG-333-I10-C37	33;2	0	36,502;1,775	38277	23.56	39.4;-4.0	7.5;-4	Ia;Ia.4;Ia.4/III
C	AG-333-K06	GCA_902521005.1	South Pacific Ocean	-23.46;-88.77	112	2010-11-29	SWC-04	1006550	28.58	25.3309	3	No (Left)	AG-333-K06-C2	10	0	10,877; --	10877	22.819	35.1111	16	Ib;Ib
A	AG-333-M03	GCA_902521805.1	South Pacific Ocean	-23.46;-88.77	112	2010-11-29	SWC-04	1016178	28.58	26.5611	3	Yes	AG-333-M03-C8	21	0	22131	22131	24.504	31.4	3	Ia;Ia.4
B	AG-333-N06	GCA_902522225.1	South Pacific Ocean	-23.46;-88.77	112	2010-11-29	SWC-04	904564	28.44	25.3849	3	No (Both)	AG-333-N06-C1;AG-333-N06-C21	32;7	0	34,269;7,014	41283	22.56	30.1;38.8	6;6.5	Ib
B	AG-333-N15	GCA_902522325.1	South Pacific Ocean	-23.46;-88.77	112	2010-11-29	SWC-04	993623	28.32	25.0096	2	No (Both)	AG-333-N15-C11;AG-333-N15-C8	12;4	0	12,110;3,255	15365	21.92	11.2;40.7	1;2	Ia;Ia
B	AG-333-N19	GCA_902522365.1	South Pacific Ocean	-23.46;-88.77	112	2010-11-29	SWC-04	966932	29.57	25.8481	3	No (Both)	AG-333-N19-C27;AG-333-N19-C18	10;16	0	7,847;18,555	26402	23.86	30.7;53.8	9;5	Ib;Ib.2
C	AG-333-O18	GCA_902522725.1	South Pacific Ocean	-23.46;-88.77	112	2010-11-29	SWC-04	730883	29.57	28.4937	3	No (Left)	AG-333-O18-C20	14	0	11,934; --	11934	24.929	9.6154	-1	Ia;Ia.3;Ia.3/V (gWID)
B	AG-333-O21	GCA_902522895.1	South Pacific Ocean	-23.46;-88.77	112	2010-11-29	SWC-04	556930	28.71	25.0086	3	No (Both)	AG-333-O21-C9;AG-333-O21-C4	4;14	0	3,368;15,790	19158	21.76	39.3;28.8	19;23	Ia;Ia.4
C	AG-333-P05	GCA_902522915.1	South Pacific Ocean	-23.46;-88.77	112	2010-11-29	SWC-04	1011257	28.95	26.3591	3	No (Left)	AG-333-P05-C7	21	0	21,544; --	21544	23.236	18.1	-2	Ia;Ia.3
C	AG-333-P14	GCA_902523125.1	South Pacific Ocean	-23.46;-88.77	112	2010-11-29	SWC-04	793433	29.64	26.944	4	No (Left)	AG-333-P14-C3	26	0	27,095; --	27095	25.47	6.24	3	Ia;Ia.4;Ia.4/III
C	AG-337-A10	GCA_902523395.1	South Pacific Ocean	-26.25;-103.96	14	2010-12-08	SWC-05	945531	28.96	30.3628	4	No (Left)	AG-337-A10-C14	14	0	12,914; --	12914	25.786	17.2308	2	Ia;Ia.4
C	AG-337-C08	GCA_902524035.1	South Pacific Ocean	-26.25;-103.96	14	2010-12-08	SWC-05	924992	29.27	26.4685	3	No (Left)	AG-337-C08-C6	17	0	17,232; --	17232	23.712	22.0625	2.5	Ia;Ia.4;Ia.4/III
B	AG-337-C09	GCA_902524075.1	South Pacific Ocean	-26.25;-103.96	14	2010-12-08	SWC-05	1208622	29.17	24.4009	3	No (Both)	AG-337-C09-C5;AG-337-C09-C10	30;10	0	31,530;10,095	41625	22.08	25.3;0.9	-1;-20	Ib;Ib.2
C	AG-337-C19	GCA_902524235.1	South Pacific Ocean	-26.25;-103.96	14	2010-12-08	SWC-05	1027347	28.85	20.9176	2	No (Left)	AG-337-C19-C15	13	0	12,719; --	12719	23.178	20.9167	-0.5	Ib;Ib
C	AG-337-C22	GCA_902524255.1	South Pacific Ocean	-26.25;-103.96	14	2010-12-08	SWC-05	903939	28.97	25.6051	2	No (Left)	AG-337-C22-C8	38	0	38,162; --	38162	23.82	26.1892	7	Ib;Ib
A	AG-337-D17	GCA_902524545.1	South Pacific Ocean	-26.25;-103.96	14	2010-12-08	SWC-05	1061156	29.26	29.0986	3	Yes	AG-337-D17-C2	57	0	57639	57639	24.175	21.1607	1	Ia;Ia.4;Ia.4/III
B	AG-337-E13	GCA_902524865.1	South Pacific Ocean	-26.25;-103.96	14	2010-12-08	SWC-05	780862	29.51	26.864	3	No (Both)	AG-337-E13-C4;AG-337-E13-C10	21;9	0	19,612;11,295	30907	21.93	12.3;23.8	3.5;8.5	Ia;Ia.4;Ia.4/I
C	AG-337-E19	GCA_902524995.1	South Pacific Ocean	-26.25;-103.96	14	2010-12-08	SWC-05	1121981	29.37	24.0846	2	No (Left)	AG-337-E19-C11	32	0	28,041; --	28041	25.816	7.3226	0	Ib;Ib.1
D	AG-337-E23	GCA_902525065.1	South Pacific Ocean	-26.25;-103.96	14	2010-12-08	SWC-05	778381	29.4	26.6722	3	No (Right)	AG-337-E23-C7	25	0	-- ; 25,398	25398	22.896	22.25	1	Ia;Ia.4
B	AG-337-F15	GCA_902525355.1	South Pacific Ocean	-26.25;-103.96	14	2010-12-08	SWC-05	1176933	29.34	23.329	2.5	No (Both)	AG-337-F15-C7;AG-337-F15-C2	35;20	0	32,181;23,329	55510	22.34	2.5;9.1	-4;0	Ib;Ib.2
A	AG-337-G04	GCA_902525505.1	South Pacific Ocean	-26.25;-103.96	14	2010-12-08	SWC-05	1330070	29.394	24.6023	3	Yes	AG-337-G04-C3	44	0	45635	45635	24.5	29.9	7	Ib;Ib.2
A	AG-337-I10	GCA_902525935.1	South Pacific Ocean	-26.25;-103.96	14	2010-12-08	SWC-05	1063673	29.23	22.8474	2	Yes	AG-337-I10-C3	49	0	51222	51222	23.878	11.2292	2	Ib;Ib.1
B	AG-337-I18	GCA_902526085.1	South Pacific Ocean	-26.25;-103.96	14	2010-12-08	SWC-05	1146641	29.69	26.0385	3	No (Both)	AG-337-I18-C14;AG-337-I18-C16	27;6	0	29,209;6,750	35959	23.41	64.8;49.6	50;30	Ib;Ib.2
C	AG-337-J02	GCA_902526115.1	South Pacific Ocean	-26.25;-103.96	14	2010-12-08	SWC-05	830486	29.93	25.391	3	No (Left)	AG-337-J02-C3	16	0	15,214; --	15214	23.984	28.7333	-4	Ia;Ia.3;Ia.3/VII (gMED)
D	AG-337-J06	GCA_902526275.1	South Pacific Ocean	-26.25;-103.96	14	2010-12-08	SWC-05	711374	29.68	24.0135	3	No (Right)	AG-337-J06-C7	14	0	-- ; 16,076	16076	23.296	18.3846	-4	Ia;Ia.4
B	AG-337-J09	GCA_902526405.1	South Pacific Ocean	-26.25;-103.96	14	2010-12-08	SWC-05	982615	29.58	24.8745	3	No (Both)	AG-337-J09-C15;AG-337-J09-C12	9;11	0	8,934;13,173	22107	24.17	-1.8;58.4	-1;54	Ia;Ia.3;Ia.3/VII (gMED)
B	AG-337-J22	GCA_902526595.1	South Pacific Ocean	-26.25;-103.96	14	2010-12-08	SWC-05	1044770	29.57	25.2007	3	No (Both)	AG-337-J22-C6;AG-337-J22-C33	16;1	0	15,341;149	15490	22.24	40.8;0.0	0;0	Ia;Ia.3;Ia.3/VII (gMED)
A	AG-337-K20	GCA_902526925.1	South Pacific Ocean	-26.25;-103.96	14	2010-12-08	SWC-05	627005	29.87	26.425	3	Yes	AG-337-K20-C1	45	0	46265	46265	24.476	28.1591	2.5	Ia;Ia.4;Ia.4/I
B	AG-337-M06	GCA_902527485.1	South Pacific Ocean	-26.25;-103.96	14	2010-12-08	SWC-05	832549	29.51	28.696	2	No (Both)	AG-337-M06-C24;AG-337-M06-C7	3;28	0	2,388;27,708	30096	23.14	-2.5;33.9	-2.5;3	Ia;Ia.4
D	AG-337-M15	GCA_902527625.1	South Pacific Ocean	-26.25;-103.96	14	2010-12-08	SWC-05	740960	28.9	25.154	2	No (Right)	AG-337-M15-C1	48	0	-- ; 48,718	48718	24.494	24.5106	4	Ia;Ia.4
D	AG-337-N04	GCA_902527805.1	South Pacific Ocean	-26.25;-103.96	14	2010-12-08	SWC-05	852652	29.25	26.4403	3	No (Right)	AG-337-N04-C6	21	0	-- ; 21,270	21270	22.421	18.65	2	Ia;Ia.4
C	AG-337-O16	GCA_902528375.1	South Pacific Ocean	-26.25;-103.96	14	2010-12-08	SWC-05	865292	29.55	22.8103	1	No (Left)	AG-337-O16-C3	26	0	28,232; --	28232	23.725	26.48	5	Ib;Ib.4	Island not between 23S and 5S
B	AG-345-F21	GCA_003281795.1	South Pacific Ocean	-26.25;-103.96	180	2010-12-08	SWC-06	974939	29.781	27.3054	3	No (Both)	AG-345-F21-C20;AG-345-F21-C10	10;14	1	8,153;13,195	21348	26.3	7.3;16.0	0;5.5	IIa
C	AG-345-O09	GCA_003281725.1	South Pacific Ocean	-26.25;-103.96	180	2010-12-08	SWC-06	912744	28.916	27.9678	3	No (Left)	AG-345-O09-C4	24; --	0	27,186; --	27186	25.4	72.39	10	Ia;Ia.4
D	AG-349-A08	GCA_902534575.1	ALOHA	23.75;-158	5	2009-08-19	SWC-07	964960	29.61	27.1944	3	No (Right)	AG-349-A08-C4	37	0	-- ; 37,417	37417	24.508	34.9722	9.5	Ia;Ia.4
C	AG-349-B19	GCA_902535135.1	ALOHA	23.75;-158	5	2009-08-19	SWC-07	537087	30.08	25.6412	2	No (Left)	AG-349-B19-C14	12	0	12,730; --	12730	24.42	26.5	3	Ib;Ib.4	Island not between 23S and 5S
C	AG-349-C06	GCA_902535155.1	ALOHA	23.75;-158	5	2009-08-19	SWC-07	876559	29.09	23.6996	2	No (Left)	AG-349-C06-C3	25	0	25,080; --	25080	23.3	36.6	3	Ib;Ib.4	Island not between 23S and 5S
D	AG-349-D03	GCA_902535415.1	ALOHA	23.75;-158	5	2009-08-19	SWC-07	682396	29.58	29.3585	3	No (Right)	AG-349-D03-C5	21	0	-- ; 24,063	24063	23.364	57.75	17	Ia;Ia.4
A	AG-349-D19	GCA_902535745.1	ALOHA	23.75;-158	5	2009-08-19	SWC-07	919735	29.65	23.398	2	Yes	AG-349-D19-C7	32	2	31672	31672	23.9	30.1	7	Ib;Ib.4	Island not between 23S and 5S
B	AG-349-E20	GCA_902536055.1	ALOHA	23.75;-158	5	2009-08-19	SWC-07	864300	28.89	25.3873	3	No (Both)	AG-349-E20-C1;AG-349-E20-C17	8;11	0	10,359;9,184	19543	23.77	168.7;30.6	34;-1.5	Ia;Ia.4
A	AG-349-I05	GCA_902536765.1	ALOHA	23.75;-158	5	2009-08-19	SWC-07	1139341	29.26	23.1386	2	Yes	AG-349-I05-C3	46	0	43176	43176	25.137	13.8	-1	Ib;Ib
B	AG-349-K05	GCA_902537405.1	ALOHA	23.75;-158	5	2009-08-19	SWC-07	1038610	28.95	23.6627	3	No (Both)	AG-349-K05-C7;AG-349-K05-C2	27;27	0	27,658;29,385	57043	23.62	4.4;15.8	-4;1.5	Ib
B	AG-349-L04	GCA_902537665.1	ALOHA	23.75;-158	5	2009-08-19	SWC-07	1043276	29.39	25.6365	3	No (Both)	AG-349-L04-C1;AG-349-L04-C9	7;24	0	7,110;23,759	30869	22.21	-8.0;19.9	-4;0	Ia;Ia.4
B	AG-349-L17	GCA_902537795.1	ALOHA	23.75;-158	5	2009-08-19	SWC-07	1216121	29.28	26.4787	2	No (Both)	AG-349-L17-C5;AG-349-L17-C13	11;15	0	9,668;13,550	23218	21.83	83.8;21.6	2.5;0	Ia;Ia.3;Ia.3/V (gWID)
C	AG-349-L23	GCA_902537915.1	ALOHA	23.75;-158	5	2009-08-19	SWC-07	912480	29.861	25.4622	3	No (Left)	AG-349-L23-C8	15; --	0	14,763; --	14763	23.6	28.42	9.5	Ia;Ia.4;Ia.4/I
A	AG-349-M03	GCA_902537895.1	ALOHA	23.75;-158	5	2009-08-19	SWC-07	1001108	29.64	26.2844	3	Yes	AG-349-M03-C3	39	0	40611	40611	25.052	21.6842	2	Ia;Ia.4;Ia.4/II
B	AG-349-M18	GCA_902538255.1	ALOHA	23.75;-158	5	2009-08-19	SWC-07	1075680	29.2	24.1374	2	No (Both)	AG-349-M18-C11;AG-349-M18-C2	7;21	0	6,713;19,799	26512	21.51	34.8;34.3	27;-4	Ia;Ia.3;Ia.3/V (gWID)
A	AG-349-O03	GCA_902538815.1	ALOHA	23.75;-158	5	2009-08-19	SWC-07	1000871	29.42	27.8376	3	Yes	AG-349-O03-C6	28	0	28538	28538	23.884	24.2593	3	Ib;Ib.1
A	AG-349-O13	GCA_902538915.1	ALOHA	23.75;-158	5	2009-08-19	SWC-07	947620	29.41	27.2596	3	Yes	AG-349-O13-C1	34	0	35441	35441	24.506	31.1212	7	Ia;Ia.4
C	AG-359-B04	GCA_902539745.1	BATS	31.07;-64.17	10	2009-07-14	SWC-09	922859	29.7	23.5204	2.5	No (Left)	AG-359-B04-C3	28	0	26,289; --	26289	26.049	23.3704	2	IIb
D	AG-359-B05	GCA_902539835.1	BATS	31.07;-64.17	10	2009-07-14	SWC-09	1119711	29	23.4683	2	No (Right)	AG-359-B05-C4	30	0	-- ; 33,115	33115	23.76	11	-4	Ib;Ib.1
D	AG-359-D09	GCA_902540275.1	BATS	31.07;-64.17	10	2009-07-14	SWC-09	1203901	28.31	23.8381	3	No (Right)	AG-359-D09-C6	64	0	-- ; 65,236	65236	23.516	11.7143	3	Ia;Ia.4
B	AG-359-F04	GCA_902540815.1	BATS	31.07;-64.17	10	2009-07-14	SWC-09	1129078	28.48	25.2388	3	No (Both)	AG-359-F04-C7;AG-359-F04-C5	26;9	0	26,801;8,961	35762	22.04	5.3;22.8	-1;0	Ia;Ia.4
D	AG-359-G17	GCA_902541285.1	BATS	31.07;-64.17	10	2009-07-14	SWC-09	1164429	28.95	23.8037	2	No (Right)	AG-359-G17-C6	40	0	-- ; 42,376	42376	22.156	20.2308	4	Ib;Ib.1
A	AG-359-G18	GCA_902541315.1	BATS	31.07;-64.17	10	2009-07-14	SWC-09	1032735	29.19	25.053	3	Yes	AG-359-G18-C1	58	0	58615	58615	23.758	22.2807	7	Ia;Ia.4;Ia.4/II
B	AG-359-G22	GCA_902541345.1	BATS	31.07;-64.17	10	2009-07-14	SWC-09	979437	29.22	26.3025	3	No (Both)	AG-359-G22-C3;AG-359-G22-C4	55;3	0	56,671;2,594	59265	23.46	19.4;16.0	2;16	Ia;Ia.4;Ia.4/III
B	AG-359-I09	GCA_902541505.1	BATS	31.07;-64.17	10	2009-07-14	SWC-09	943213	29.31	27.6327	3	No (Both)	AG-359-I09-C27;AG-359-I09-C6	2;42	0	2,485;42,006	44491	23.8	18.0;38.1	18;3	Ia;Ia.4
C	AG-359-I17	GCA_902541625.1	BATS	31.07;-64.17	10	2009-07-14	SWC-09	990114	29.57	26.1741	2	No (Left)	AG-359-I17-C8	26	0	25,297; --	25297	24.691	1.52	0	Ia;Ia.3;Ia.3/VII (gMED)
D	AG-359-I20	GCA_902541675.1	BATS	31.07;-64.17	10	2009-07-14	SWC-09	965472	29.33	27.7987	3	No (Right)	AG-359-I20-C2	25	0	-- ; 22,318	22318	25.419	11.5	6	Ia;Ia.4
C	AG-359-J18	GCA_902541935.1	BATS	31.07;-64.17	10	2009-07-14	SWC-09	1147298	29.09	23.6134	2	No (Left)	AG-359-J18-C15	18	0	17,075; --	17075	25.54	5.7647	-4	Ib;Ib.1
B	AG-359-K16	GCA_902542235.1	BATS	31.07;-64.17	10	2009-07-14	SWC-09	1026810	29.36	24.9832	2	No (Both)	AG-359-K16-C2;AG-359-K16-C10	10;18	0	9,780;18,025	27805	22.24	-6.1;5.4	-4;0	Ib;Ib.1
B	AG-359-N03	GCA_902542975.1	BATS	31.07;-64.17	10	2009-07-14	SWC-09	1137185	29.42	24.826	2	No (Both)	AG-359-N03-C11;AG-359-N03-C4	18;6	0	17,672;6,484	24156	24.24	10.2;25.2	1;10	Ib;Ib.1
A	AG-359-N17	GCA_902543055.1	BATS	31.07;-64.17	10	2009-07-14	SWC-09	956239	29.02	24.4566	2	Yes	AG-359-N17-C3	58	0	59892	59892	23.147	23.6316	8	Ib;Ib.1
D	AG-359-N22	GCA_902543075.1	BATS	31.07;-64.17	10	2009-07-14	SWC-09	1077941	29.35	25.1339	3	No (Right)	AG-359-N22-C3	21	0	-- ; 26,526	26526	24.651	18	8.5	Ib;Ib.2
B	AG-359-O02	GCA_902543155.1	BATS	31.07;-64.17	10	2009-07-14	SWC-09	1098312	29.232	23.572	2	No (Both)	AG-359-O02-C4;AG-359-O02-C10	19;25	0	15,395;24,963	40358	24.3	15.4;5.6	2;-2.5	Ib;Ib.2
C	AG-359-O11	GCA_902543175.1	BATS	31.07;-64.17	10	2009-07-14	SWC-09	1140979	29.19	24.826	2	No (Left)	AG-359-O11-C7	47	0	44,822; --	44822	23.97	6.8478	-0.5	Ib;Ib.1
D	AG-359-P07	GCA_902543245.1	BATS	31.07;-64.17	10	2009-07-14	SWC-09	996595	28.58	23.3803	3	No (Right)	AG-359-P07-C1	38	0	-- ; 40,376	40376	23.175	10.2162	-1	Ib
A	AG-359-P18	GCA_902543375.1	BATS	31.07;-64.17	10	2009-07-14	SWC-09	1069946	29.22	26.0121	3	Yes	AG-359-P18-C3	60	0	62178	62178	24.23	43.1525	11	Ia;Ia.4;Ia.4/III
A	AG-359-P21	GCA_902543535.1	BATS	31.07;-64.17	10	2009-07-14	SWC-09	1107981	29.46	26.5881	3	Yes	AG-359-P21-C7	50	0	50714	50714	22.976	14.9388	3	Ia;Ia.3;Ia.3/VII (gMED)
C	AG-360-E10	GCA_902540615.1	BATS	31.07;-64.17	10	2009-07-14	SWC-09	916392	29.23	24.5544	2	No (Left)	AG-360-E10-C2	18	0	17,165; --	17165	25.505	5.7647	-4	Ib;Ib.1
D	AG-360-G06	GCA_902545165.1	BATS	31.07;-64.17	10	2009-07-14	SWC-09	740296	28.69	23.7629	1	No (Right)	AG-360-G06-C2	49	0	-- ; 48,554	48554	22.962	28.9375	-1	Ib;Ib.1
B	AG-360-K10	GCA_902546085.1	BATS	31.07;-64.17	10	2009-07-14	SWC-09	1058403	29.19	24.8243	2	No (Both)	AG-360-K10-C5;AG-360-K10-C25	32;4	0	32,698;2,596	35294	22.54	25.4;30.7	2;42	Ia;Ia.3;Ia.3/V (gWID)
D	AG-360-N15	GCA_902547085.1	BATS	31.07;-64.17	10	2009-07-14	SWC-09	667890	29.45	28.3161	3	No (Right)	AG-360-N15-C5	17	0	-- ; 16,453	16453	23.777	0.125	-4	Ia;Ia.4
C	AG-360-P19	GCA_902547665.1	BATS	31.07;-64.17	10	2009-07-14	SWC-09	660993	30.01	24.8403	3	No (Left)	AG-360-P19-C6	17	0	15,766; --	15766	23.525	20.75	1	Ia;Ia.4;Ia.4/I
D	AG-365-B19	GCA_902550625.1	BATS-100m	31.07;-64.17	100	2009-11-07	SWC-10	1036885	29.52	22.745	2	No (Right)	AG-365-B19-C4	47	1	-- ; 42,117	42117	25.852	7.8478	3	IIb
A	AG-365-C14	GCA_902550805.1	BATS-100m	31.07;-64.17	100	2009-11-07	SWC-10	1078735	28.26	24.4134	2	Yes	AG-365-C14-C1	56	0	57349	57349	23.69	14.4	2	Ib;Ib.2
C	AG-365-C23	GCA_902550945.1	BATS-100m	31.07;-64.17	100	2009-11-07	SWC-10	495590	29.03	26.3595	3	No (Left)	AG-365-C23-C10	20	0	18,667; --	18667	25.291	11.8421	2	Ia;Ia
D	AG-365-D18	GCA_902551175.1	BATS-100m	31.07;-64.17	100	2009-11-07	SWC-10	959186	29.17	24.9136	4	No (Right)	AG-365-D18-C4	42	1	-- ; 40,850	40850	25.621	13.1951	3	Ic;Ic.2
B	AG-365-E14	GCA_902551445.1	BATS-100m	31.07;-64.17	100	2009-11-07	SWC-10	728724	28.86	25.661	3	No (Both)	AG-365-E14-C9;AG-365-E14-C4	12;24	0	13,453;23,959	37412	22.56	23.6;22.9	5;2	Ib;Ib
B	AG-365-F20	GCA_902551895.1	BATS-100m	31.07;-64.17	100	2009-11-07	SWC-10	1025584	28.47	24.8207	3	No (Both)	AG-365-F20-C10;AG-365-F20-C21	16;4	0	14,808;3,112	17920	22.01	11.7;-4.7	3;-20	Ib;Ib
C	AG-365-G10	GCA_902551965.1	BATS-100m	31.07;-64.17	100	2009-11-07	SWC-10	765460	28.27	26.5915	3	No (Left)	AG-365-G10-C13	13	0	14,052; --	14052	24.132	19.0833	4	Ib;Ib
C	AG-365-G16	GCA_902552035.1	BATS-100m	31.07;-64.17	100	2009-11-07	SWC-10	954347	28.54	26.6848	3	No (Left)	AG-365-G16-C3	10	0	11,441; --	11441	22.288	7.4444	-4	Ib
B	AG-365-I20	GCA_902552475.1	BATS-100m	31.07;-64.17	100	2009-11-07	SWC-10	1043317	28.12	24.4814	3	No (Both)	AG-365-I20-C1;AG-365-I20-C5	44;25	0	43,648;25,144	68792	23.09	18.7;12.3	3;-0.5	Ib;Ib.2
D	AG-365-J21	GCA_902552555.1	BATS-100m	31.07;-64.17	100	2009-11-07	SWC-10	867938	30.04	25.344	3	No (Right)	AG-365-J21-C10	22	1	-- ; 20,731	20731	25.773	11.5238	3	Ic;Ic.2
C	AG-365-K10	GCA_902552705.1	BATS-100m	31.07;-64.17	100	2009-11-07	SWC-10	913611	27.93	24.7495	3	No (Left)	AG-365-K10-C2	31	0	33,284; --	33284	23.086	14.9	-1	Ia;Ia.1
A	AG-365-K15	GCA_902552845.1	BATS-100m	31.07;-64.17	100	2009-11-07	SWC-10	769379	29.67	23.1687	2	Yes	AG-365-K15-C2	57	1	54122	54122	25.503	9.0893	1	IIb
C	AG-365-N15	GCA_902553675.1	BATS-100m	31.07;-64.17	100	2009-11-07	SWC-10	930603	29.5	26.6724	3	No (Left)	AG-365-N15-C4	11	0	11,162; --	11162	26.375	43.9	5	Ia;Ia.3;Ia.3/V (gWID)
A	AG-365-O14	GCA_902554035.1	BATS-100m	31.07;-64.17	100	2009-11-07	SWC-10	1070742	28.7	26.0864	3	Yes	AG-365-O14-C2	46	0	51500	51500	23.961	21	5	Ia;Ia
A	AG-365-O22	GCA_902554215.1	BATS-100m	31.07;-64.17	100	2009-11-07	SWC-10	602930	29.78	25.7215	4	Yes	AG-365-O22-C1	18	1	18406	18406	24.606	17.1176	3	IIa
A	AG-365-P13	GCA_902554315.1	BATS-100m	31.07;-64.17	100	2009-11-07	SWC-10	958229	28.36	23.5461	2	Yes	AG-365-P13-C2	52	0	52682	52682	22.471	9.2745	-4	Ib;Ib.2
B	AG-390-A21	GCA_902554795.1	North Atlantic Ocean	36.2;-53.31	8	2010-05-20	SWC-11	796808	29.38	23.396	2	No (Both)	AG-390-A21-C20;AG-390-A21-C4	3;26	0	2,469;26,785	29254	21.7	0.5;11.8	0.5;-1	Ia;Ia.3;Ia.3/V (gWID)
B	AG-390-C17	GCA_902555435.1	North Atlantic Ocean	36.2;-53.31	8	2010-05-20	SWC-11	1292976	29.37	26.4942	3	No (Both)	AG-390-C17-C6;AG-390-C17-C1	38;12	0	39,103;13,596	52699	23.78	28.5;58.4	3;30	Ia;Ia.3;Ia.3/VI
C	AG-390-C19	GCA_902555465.1	North Atlantic Ocean	36.2;-53.31	8	2010-05-20	SWC-11	1164792	28.77	26.8559	3	No (Left)	AG-390-C19-C1	31	0	30,009; --	30009	24.736	44	14.5	Ib;Ib.3
B	AG-390-C22	GCA_902555565.1	North Atlantic Ocean	36.2;-53.31	8	2010-05-20	SWC-11	1040035	29.372	24.3627	2	No (Both)	AG-390-C22-C17;AG-390-C22-C5	8;43	1	8,605;41,952	50557	25.2	12.5;8.8	10;0	IIa
C	AG-390-D03	GCA_902555675.1	North Atlantic Ocean	36.2;-53.31	8	2010-05-20	SWC-11	1000217	29.3	27.8425	3	No (Left)	AG-390-D03-C8	38	0	37,259; --	37259	24.491	27.8649	3	Ia;Ia.3;Ia.3/V (gWID)
D	AG-390-D05	GCA_902555665.1	North Atlantic Ocean	36.2;-53.31	8	2010-05-20	SWC-11	1067304	29.39	22.2175	2	No (Right)	AG-390-D05-C8	19	0	-- ; 17,611	17611	21.566	5.5	-4	Ia;Ia.3;Ia.3/V (gWID)
D	AG-390-D07	GCA_902555655.1	North Atlantic Ocean	36.2;-53.31	8	2010-05-20	SWC-11	980484	28.76	24.4324	3	No (Right)	AG-390-D07-C3	22	0	-- ; 23,575	23575	22.63	20.7619	4	Ia;Ia.4
C	AG-390-E21	GCA_902556265.1	North Atlantic Ocean	36.2;-53.31	8	2010-05-20	SWC-11	1005223	28.72	24.9184	3	No (Left)	AG-390-E21-C4	66	0	67,243; --	67243	24.571	23.2154	2	Ia;Ia.4
B	AG-390-F17	GCA_902556505.1	North Atlantic Ocean	36.2;-53.31	8	2010-05-20	SWC-11	1050243	29.33	25.9412	2	No (Both)	AG-390-F17-C8;AG-390-F17-C3	5;25	0	5,259;23,359	28618	21.37	53.8;5.1	50.5;-4	Ia;Ia.3;Ia.3/V (gWID)
C	AG-390-G09	GCA_902556825.1	North Atlantic Ocean	36.2;-53.31	8	2010-05-20	SWC-11	652542	28.5	28.637	4	No (Left)	AG-390-G09-C1	12	0	11,618; --	11618	25.065	12.3636	0	Ib;Ib
A	AG-390-G10	GCA_902556865.1	North Atlantic Ocean	36.2;-53.31	8	2010-05-20	SWC-11	1124910	28.91	27.6891	3	Yes	AG-390-G10-C1	57	0	60658	60658	23.365	34.3929	6.5	Ia;Ia
D	AG-390-G11	GCA_902556905.1	North Atlantic Ocean	36.2;-53.31	8	2010-05-20	SWC-11	1275792	29.45	25.7902	3	No (Right)	AG-390-G11-C3	44	0	-- ; 46,901	46901	23.309	4.5581	-4	Ia;Ia.3;Ia.3/VIII
D	AG-390-G13	GCA_902556925.1	North Atlantic Ocean	36.2;-53.31	8	2010-05-20	SWC-11	1092491	28.09	25.5932	3	No (Right)	AG-390-G13-C4	16	0	-- ; 11,420	11420	22.145	35	1	Ib;Ib
B	AG-390-G23	GCA_902557155.1	North Atlantic Ocean	36.2;-53.31	8	2010-05-20	SWC-11	1269898	29.25	25.2104	2	No (Both)	AG-390-G23-C14;AG-390-G23-C8	5;43	0	3,972;45,029	49001	22.21	18.5;25.5	9;9	Ia;Ia.3;Ia.3/V (gWID)
C	AG-390-I15	GCA_902557265.1	North Atlantic Ocean	36.2;-53.31	8	2010-05-20	SWC-11	1137165	29.59	27.3386	3	No (Left)	AG-390-I15-C8	12	0	10,365; --	10365	24.901	29.8182	16	Ia;Ia.3;Ia.3/VII (gMED)
B	AG-390-I17	GCA_902557235.1	North Atlantic Ocean	36.2;-53.31	8	2010-05-20	SWC-11	1007122	29.02	25.7079	2	No (Both)	AG-390-I17-C6;AG-390-I17-C7	55;11	0	53,224;10,868	64092	24.86	29.4;13.0	1.5;-4	Ia;Ia.4;Ia.4/III
D	AG-390-L21	GCA_902558585.1	North Atlantic Ocean	36.2;-53.31	8	2010-05-20	SWC-11	861707	29.15	23.023	2	No (Right)	AG-390-L21-C2	14	0	-- ; 13,167	13167	23.012	14.9231	0	Ia;Ia.3;Ia.3/V (gWID)
D	AG-390-M02	GCA_902558705.1	North Atlantic Ocean	36.2;-53.31	8	2010-05-20	SWC-11	986325	29.07	23.4473	3	No (Right)	AG-390-M02-C1	17	0	-- ; 17,828	17828	22.577	42.0625	6.5	Ia;Ia.4
B	AG-390-M07	GCA_902558815.1	North Atlantic Ocean	36.2;-53.31	8	2010-05-20	SWC-11	1105900	28.68	24.7385	3	No (Both)	AG-390-M07-C4;AG-390-M07-C3	5;20	0	3,093;19,732	22825	21.57	39.0;26.3	31.5;4	Ia;Ia.4
B	AG-390-M19	GCA_902558955.1	North Atlantic Ocean	36.2;-53.31	8	2010-05-20	SWC-11	873216	29.649	28.7339	3	No (Both)	AG-390-M19-C3;AG-390-M19-C11	7;24	0	6,206;24,813	31019	26	78.6;76.8	38;45	Ia;Ia.3;Ia.3/VI
D	AG-390-N18	GCA_902559305.1	North Atlantic Ocean	36.2;-53.31	8	2010-05-20	SWC-11	1084652	28.4	23.7407	3	No (Right)	AG-390-N18-C1	34	0	-- ; 32,576	32576	22.781	19.6061	0	Ib;Ib
B	AG-390-N22	GCA_902559395.1	North Atlantic Ocean	36.2;-53.31	8	2010-05-20	SWC-11	1180621	29.42	26.6442	3	No (Both)	AG-390-N22-C3;AG-390-N22-C8	47;11	0	48,628;11,401	60029	25.86	40.5;35.3	12.5;24	Ia;Ia.3;Ia.3/V (gWID)
C	AG-390-O04	GCA_902559505.1	North Atlantic Ocean	36.2;-53.31	8	2010-05-20	SWC-11	1056881	28.573	25.5708	3	No (Left)	AG-390-O04-C6	21; --	0	21,414; --	21414	22.6	22.45	4.5	Ia;Ia.4
A	AG-390-P07	GCA_902560015.1	North Atlantic Ocean	36.2;-53.31	8	2010-05-20	SWC-11	1235511	29.16	29.0831	3	Yes	AG-390-P07-C3	23	0	23862	23862	22.639	66.0909	8	Ia;Ia.3
D	AG-404-A03	GCA_902560245.1	ALOHA	23.75;-158	100	2009-11-04	SWC-08	1062630	29	24.1281	2	No (Right)	AG-404-A03-C8	16	0	-- ; 15,588	15588	21.587	24.5333	12	Ia;Ia
A	AG-404-B06	GCA_902560565.1	ALOHA	23.75;-158	100	2009-11-04	SWC-08	1086069	29.13	23.9199	2	Yes	AG-404-B06-C3	41	0	38922	38922	23.709	12.6	3	Ib;Ib
A	AG-404-B14	GCA_902560685.1	ALOHA	23.75;-158	100	2009-11-04	SWC-08	1077484	28.48	27.7159	3	Yes	AG-404-B14-C1	55	0	55471	55471	22.637	23.7222	3.5	Ib;Ib
B	AG-404-C02	GCA_902560815.1	ALOHA	23.75;-158	100	2009-11-04	SWC-08	1104297	28.33	23.7397	3	No (Both)	AG-404-C02-C1;AG-404-C02-C4	27;19	0	25,289;20,950	46239	22.28	9.8;22.1	0;3	Ib;Ib
B	AG-404-C04	GCA_902560855.1	ALOHA	23.75;-158	100	2009-11-04	SWC-08	1053205	28.39	24.9116	3	No (Both)	AG-404-C04-C2;AG-404-C04-C11	34;23	0	37,097;24,358	61455	22.61	20.9;19.8	3;2.5	Ia;Ia
D	AG-404-E02	GCA_902561465.1	ALOHA	23.75;-158	100	2009-11-04	SWC-08	772415	29.11	23.5422	5	No (Right)	AG-404-E02-C5	29	1	-- ; 28,549	28549	23.721	13.1429	10.5	Ic;Ic.2
B	AG-404-J20	GCA_902562875.1	ALOHA	23.75;-158	100	2009-11-04	SWC-08	1068550	28.8	24.7888	2	No (Both)	AG-404-J20-C13;AG-404-J20-C4	3;17	0	2,428;18,538	20966	22.4	1.0;46.6	1;12.5	Ib;Ib
C	AG-404-L13	GCA_902563435.1	ALOHA	23.75;-158	100	2009-11-04	SWC-08	1176263	29.81	24.3084	2	No (Left)	AG-404-L13-C5	20	0	19,675; --	19675	23.558	26.8947	0	Ib;Ib.2
D	AG-404-L19	GCA_902563395.1	ALOHA	23.75;-158	100	2009-11-04	SWC-08	880998	29.4	25.7875	3	No (Right)	AG-404-L19-C1	42	0	-- ; 41,270	41270	23.591	36.2439	25	Ia;Ia.4
A	AG-404-N13	GCA_902563875.1	ALOHA	23.75;-158	100	2009-11-04	SWC-08	1166071	28.573	26.4463	3	Yes	AG-404-N13-C1	56	0	55823	55823	24.5	16.7	0	Ib;Ib.2
A	AG-404-O17	GCA_902564265.1	ALOHA	23.75;-158	100	2009-11-04	SWC-08	917335	29.49	24.7438	2	Yes	AG-404-O17-C4	29	2	29882	29882	24.5	19.1	3	Ib;Ib.4	Island not between 23S and 5S
B	AG-404-O18	GCA_902564245.1	ALOHA	23.75;-158	100	2009-11-04	SWC-08	1021389	27.68	22.9176	3	No (Both)	AG-404-O18-C1;AG-404-O18-C6	12;27	0	12,773;26,150	38923	20.91	14.5;17.7	12;4	Ia;Ia.3
A	AG-404-P07	GCA_902564395.1	ALOHA	23.75;-158	100	2009-11-04	SWC-08	937395	28.504	23.9458	3	Yes	AG-404-P07-C1	45	0	44482	44482	22.6	16.31	0	Ia;Ia.4
C	AG-404-P13	GCA_902564515.1	ALOHA	23.75;-158	100	2009-11-04	SWC-08	1170960	29.32	21.6017	2	No (Left)	AG-404-P13-C13	16	0	16,134; --	16134	23.106	2.5333	0	Ib;Ib.2
B	AG-404-P20	GCA_902564565.1	ALOHA	23.75;-158	100	2009-11-04	SWC-08	1058654	28.72	26.8702	3	No (Both)	AG-404-P20-C10;AG-404-P20-C20	33;8	0	33,697;8,300	41997	22.09	37.0;26.7	1.5;6	Ia;Ia
C	AG-410-D23	GCA_902565165.1	North Atlantic Ocean	9.55;-50.47	100	2010-06-28	SWC-13	673399	27.896	24.6765	3	No (Left)	AG-410-D23-C7	24.1; --	0	17,598; --	17598	24.1	47.733	9	Ia;Ia
C	AG-410-L19	GCA_902566365.1	North Atlantic Ocean	9.55;-50.47	100	2010-06-28	SWC-13	1074421	28.85	24.0228	2	No (Left)	AG-410-L19-C9	25	0	29,468; --	29468	23.507	35.3333	16	Ia;Ia.4
A	AG-410-N23	GCA_902566655.1	North Atlantic Ocean	9.55;-50.47	100	2010-06-28	SWC-13	923408	28.495	25.2251	3	Yes	AG-410-N23-C2	48	0	51917	51917	23.8	26.25	3	Ia;Ia.4
B	AG-410-O02	GCA_902566705.1	North Atlantic Ocean	9.55;-50.47	100	2010-06-28	SWC-13	1117333	29.28	24.674	2	No (Both)	AG-410-O02-C19;AG-410-O02-C12	4;24	0	4,965;21,184	26149	22.91	12.0;18.4	6;4	Ia;Ia.3;Ia.3/V (gWID)
B	AG-410-P15	GCA_902566925.1	North Atlantic Ocean	9.55;-50.47	100	2010-06-28	SWC-13	1195710	32.42	25.153	3	No (Both)	AG-410-P15-C1;AG-410-P15-C3	8;32	1	8,474;32,305	40779	25.6	25.4;15.1	15;4	IIb
B	AG-414-B15	GCA_902567495.1	North Atlantic Ocean	24.71;-67.07	119	2010-06-17	SWC-12	968781	29.64	22.6895	2	No (Both)	AG-414-B15-C2;AG-414-B15-C6	26;11	1	23,807;8,521	32328	24.79	1.0;9.1	-1;0.5	IIb
D	AG-414-C19	GCA_902567645.1	North Atlantic Ocean	24.71;-67.07	119	2010-06-17	SWC-12	875939	27.89	29.3765	4	No (Right)	AG-414-C19-C7	18	0	-- ; 17,747	17747	22.342	1.5294	0	Ia;Ia.4
A	AG-414-D07	GCA_902567685.1	North Atlantic Ocean	24.71;-67.07	119	2010-06-17	SWC-12	989743	29.44	24.4162	3	Yes	AG-414-D07-C3	35	1	32510	32510	24.257	7.9118	2.5	IIa
A	AG-414-E02	GCA_902567835.1	North Atlantic Ocean	24.71;-67.07	119	2010-06-17	SWC-12	1142243	29.99	27.0267	5	Yes	AG-414-E02-C1	88	1	88159	88159	27.905	24.6322	9	Ic;Ic.2
A	AG-414-E07	GCA_902567785.1	North Atlantic Ocean	24.71;-67.07	119	2010-06-17	SWC-12	819593	29.18	29.9629	4	Yes	AG-414-E07-C3	39	1	37827	37827	25.069	10.4474	1	Ic;Ic.2
C	AG-414-E19	GCA_902567935.1	North Atlantic Ocean	24.71;-67.07	119	2010-06-17	SWC-12	852569	28.18	25.4845	3	No (Left)	AG-414-E19-C9	20	0	20,082; --	20082	24.519	13.3158	4	Ib;Ib
B	AG-414-F21	GCA_902568235.1	North Atlantic Ocean	24.71;-67.07	119	2010-06-17	SWC-12	1119665	28.53	24.8778	3	No (Both)	AG-414-F21-C1;AG-414-F21-C12	19;3	0	16,105;2,527	18632	23.02	15.1;-18.5	3;-18.5	Ib;Ib.2
B	AG-414-G10	GCA_902568425.1	North Atlantic Ocean	24.71;-67.07	119	2010-06-17	SWC-12	756496	30.22	25.3076	3	No (Both)	AG-414-G10-C4;AG-414-G10-C7	16;15	1	15,532;12,785	28317	26.17	32.2;9.2	3;-1	IIb
A	AG-414-G15	GCA_902568465.1	North Atlantic Ocean	24.71;-67.07	119	2010-06-17	SWC-12	1013888	29.76	24.9359	4	Yes	AG-414-G15-C2	83	0	82008	82008	26.308	11.9878	5	Ic;Ic.2
D	AG-414-G21	GCA_902568455.1	North Atlantic Ocean	24.71;-67.07	119	2010-06-17	SWC-12	839261	29.39	24.9357	4	No (Right)	AG-414-G21-C3	51	1	-- ; 49,996	49996	26.516	10.58	1	Ic;Ic.2
D	AG-414-I06	GCA_902568605.1	North Atlantic Ocean	24.71;-67.07	119	2010-06-17	SWC-12	494341	29.86	21.2643	3	No (Right)	AG-414-I06-C6	15	1	-- ; 12,294	12294	25.842	2.5	1.5	IIb
C	AG-414-J08	GCA_902568875.1	North Atlantic Ocean	24.71;-67.07	119	2010-06-17	SWC-12	854767	27.88	27.3191	4	No (Left)	AG-414-J08-C4	24	0	21,966; --	21966	23.067	12.6522	-1	Ia;Ia.4
C	AG-414-J19	GCA_902569055.1	North Atlantic Ocean	24.71;-67.07	119	2010-06-17	SWC-12	957075	28.18	28.8178	3	No (Left)	AG-414-J19-C1	16	0	16,541; --	16541	25.277	19.3333	3	Ia;Ia.4
C	AG-414-K04	GCA_902569105.1	North Atlantic Ocean	24.71;-67.07	119	2010-06-17	SWC-12	1043423	29.02	22.5262	2	No (Left)	AG-414-K04-C2	28	0	26,398; --	26398	24.112	18.2222	1	Ib;Ib.3
C	AG-414-K15	GCA_902569245.1	North Atlantic Ocean	24.71;-67.07	119	2010-06-17	SWC-12	1047474	29.77	27.4091	3	No (Left)	AG-414-K15-C1	13	0	13,789; --	13789	24.679	46.0833	4.5	Ib;Ib.2
C	AG-414-L03	GCA_902569285.1	North Atlantic Ocean	24.71;-67.07	119	2010-06-17	SWC-12	839570	28.07	24.4824	4	No (Left)	AG-414-L03-C11	18	0	20,024; --	20024	24.75	30.4118	2	Ia;Ia.4
B	AG-414-L14	GCA_902569415.1	North Atlantic Ocean	24.71;-67.07	119	2010-06-17	SWC-12	874082	28.54	23.2856	3	No (Both)	AG-414-L14-C11;AG-414-L14-C14	18;9	0	19,659;9,931	29590	22.11	19.4;6.8	6;-2	Ib;Ib
B	AG-414-M02	GCA_902569615.1	North Atlantic Ocean	24.71;-67.07	119	2010-06-17	SWC-12	928552	28.18	25.0392	3	No (Both)	AG-414-M02-C6;AG-414-M02-C4	17;5	0	18,716;4,211	22927	23.17	39.1;0.3	16.5;-1	Ib;Ib
B	AG-414-M23	GCA_902569805.1	North Atlantic Ocean	24.71;-67.07	119	2010-06-17	SWC-12	1104608	28.679	24.629	3	No (Both)	AG-414-M23-C23;AG-414-M23-C3	7;11	0	5,300;10,876	16176	25.8	37.2;12.0	32;-0.5	Ib;Ib.3
D	AG-414-N07	GCA_902569875.1	North Atlantic Ocean	24.71;-67.07	119	2010-06-17	SWC-12	826065	28.36	27.3045	4	No (Right)	AG-414-N07-C9	24	0	-- ; 26,013	26013	22.154	15.9565	1	Ib;Ib
B	AG-414-O09	GCA_902570125.1	North Atlantic Ocean	24.71;-67.07	119	2010-06-17	SWC-12	1265326	29.51	24.5561	3	No (Both)	AG-414-O09-C9;AG-414-O09-C21	37;5	0	33,679;3,812	37491	24.15	4.4;20.8	0.5;13	Ib;Ib.2
B	AG-414-O11	GCA_902570235.1	North Atlantic Ocean	24.71;-67.07	119	2010-06-17	SWC-12	1212678	29.71	28.424	2	No (Both)	AG-414-O11-C1;AG-414-O11-C6	42;18	0	39,897;17,197	57094	23.43	8.8;31.1	0;0	Ia;Ia.3;Ia.3/VII (gMED)
D	AG-414-O13	GCA_902570255.1	North Atlantic Ocean	24.71;-67.07	119	2010-06-17	SWC-12	790726	28.78	26.9901	4	No (Right)	AG-414-O13-C7	17	0	-- ; 17,670	17670	24.59	44	25.5	Ib;Ib.2
D	AG-422-A01	GCA_902570525.1	North Atlantic Ocean	24;-22	58	2010-10-24	SWC-14	722429	29.12	27.5377	2	No (Right)	AG-422-A01-C4	12	0	-- ; 10,986	10986	23.603	20	4	Ib;Ib
B	AG-422-A03	GCA_902570535.1	North Atlantic Ocean	24;-22	58	2010-10-24	SWC-14	649550	29.65	23.0132	2	No (Both)	AG-422-A03-C7;AG-422-A03-C51	27;3	0	27,509;1,245	28754	22.62	14.0;15.0	0;15	Ia;Ia.3;Ia.3/VII (gMED)
D	AG-422-A05	GCA_902570505.1	North Atlantic Ocean	24;-22	58	2010-10-24	SWC-14	906155	28.64	25.6803	2	No (Right)	AG-422-A05-C7	19	0	-- ; 18,433	18433	22.243	43.2778	20	Ib;Ib
C	AG-422-A09	GCA_902570715.1	North Atlantic Ocean	24;-22	58	2010-10-24	SWC-14	643494	28.63	26.3357	4	No (Left)	AG-422-A09-C4	21	0	19,399; --	19399	23.285	20.75	9	Ia;Ia.4
B	AG-422-B22	GCA_902571135.1	North Atlantic Ocean	24;-22	58	2010-10-24	SWC-14	1156543	29.28	25.0779	2	No (Both)	AG-422-B22-C3;AG-422-B22-C16	28;2	0	28,271;1,508	29779	23.49	21.6;-11.0	4;-11	Ia;Ia.3;Ia.3/V (gWID)
A	AG-422-B23	GCA_902571095.1	North Atlantic Ocean	24;-22	58	2010-10-24	SWC-14	901930	29.67	21.4605	2	Yes	AG-422-B23-C3	34	1	31381	31381	24.61	17.4545	4	IIb
A	AG-422-C07	GCA_902571235.1	North Atlantic Ocean	24;-22	58	2010-10-24	SWC-14	896598	28.75	24.7185	3	Yes	AG-422-C07-C2	16	0	14584	14584	24.554	33.2	5	Ia;Ia.4
A	AG-422-C13	GCA_902571375.1	North Atlantic Ocean	24;-22	58	2010-10-24	SWC-14	1012425	28.75	22.8195	3	Yes	AG-422-C13-C1	32	0	32422	32422	23.262	15.8065	1	Ia;Ia.4
B	AG-422-C20	GCA_902571425.1	North Atlantic Ocean	24;-22	58	2010-10-24	SWC-14	1307971	29.33	25.5977	2	No (Both)	AG-422-C20-C8;AG-422-C20-C6	29;8	0	28,030;7,936	35966	22.8	9.1;5.7	2;3	Ia;Ia.3;Ia.3/V (gWID)
B	AG-422-C23	GCA_902571515.1	North Atlantic Ocean	24;-22	58	2010-10-24	SWC-14	809608	28.664	25.798	3	No (Both)	AG-422-C23-C10;AG-422-C23-C17	4;9	0	1,881;10,813	12694	22.8	-4.0;52.9	-4;56.5	Ia;Ia.4
D	AG-422-E13	GCA_902571975.1	North Atlantic Ocean	24;-22	58	2010-10-24	SWC-14	1089876	29.64	25.9372	3	No (Right)	AG-422-E13-C7	37	0	-- ; 40,103	40103	22.574	12.1667	0	Ib;Ib.2
C	AG-422-I02	GCA_902572885.1	North Atlantic Ocean	24;-22	58	2010-10-24	SWC-14	769465	30.046	23.9953	1	No (Left)	AG-422-I02-C4	24.4; --	0	21,955; --	21955	24.4	17.91	6	IIa
D	AG-422-J08	GCA_902573185.1	North Atlantic Ocean	24;-22	58	2010-10-24	SWC-14	976499	28.63	25.466	3	No (Right)	AG-422-J08-C2	29	0	-- ; 29,946	29946	22.043	6.2857	0	Ib;Ib
B	AG-422-L21	GCA_902574215.1	North Atlantic Ocean	24;-22	58	2010-10-24	SWC-14	1008251	29.51	26.9871	3	No (Both)	AG-422-L21-C7;AG-422-L21-C3	24;1	0	22,021;1,126	23147	23.44	9.2;0.0	-1;0	Ia;Ia.3;Ia.3/V (gWID)
D	AG-422-N07	GCA_902574525.1	North Atlantic Ocean	24;-22	58	2010-10-24	SWC-14	819559	29.42	26.4195	3	No (Right)	AG-422-N07-C3	37	0	-- ; 35,197	35197	23.729	20.2222	3	Ib;Ib
C	AG-422-N15	GCA_902574695.1	North Atlantic Ocean	24;-22	58	2010-10-24	SWC-14	1039097	29.08	22.748	2	No (Left)	AG-422-N15-C2	41	0	41,356; --	41356	24.434	14.35	-4	Ib;Ib.5
B	AG-422-N22	GCA_902574725.1	North Atlantic Ocean	24;-22	58	2010-10-24	SWC-14	744218	28.64	29.6971	3	No (Both)	AG-422-N22-C6;AG-422-N22-C33	19;2	0	18,867;1,751	20618	22.9	29.9;-1.0	9;-1	Ib;Ib
D	AG-426-A16	GCA_902575545.1	North Atlantic Ocean	38.32;-68.87	91	2011-11-12	SWC-15	884297	29.4	26.8222	3	No (Right)	AG-426-A16-C12	35	0	-- ; 34,996	34996	23.683	9.1765	1	Ia;Ia.4
D	AG-426-B11	GCA_902575785.1	North Atlantic Ocean	38.32;-68.87	91	2011-11-12	SWC-15	995307	29.4	26.1391	3	No (Right)	AG-426-B11-C2	25	0	-- ; 23,968	23968	23.206	22.75	1	Ia;Ia.4
D	AG-426-C16	GCA_902576045.1	North Atlantic Ocean	38.32;-68.87	91	2011-11-12	SWC-15	1137228	29.49	27.9405	3	No (Right)	AG-426-C16-C6	22	0	-- ; 21,306	21306	23.974	21.5238	-1	Ib;Ib.1
C	AG-426-C20	GCA_902576115.1	North Atlantic Ocean	38.32;-68.87	91	2011-11-12	SWC-15	1076001	29.3	24.8312	2	No (Left)	AG-426-C20-C6	26	0	23,213; --	23213	26.619	17.96	8	Ib;Ib.1
B	AG-426-D09	GCA_902576375.1	North Atlantic Ocean	38.32;-68.87	91	2011-11-12	SWC-15	1170751	29.37	26.7206	3	No (Both)	AG-426-D09-C2;AG-426-D09-C3	19;12	0	21,107;11,455	32562	23.48	13.1;8.5	2;-1	Ia;Ia.4;Ia.4/III
C	AG-426-D22	GCA_902576435.1	North Atlantic Ocean	38.32;-68.87	91	2011-11-12	SWC-15	806244	29.61	27.5948	2	No (Left)	AG-426-D22-C12	22	0	21,187; --	21187	24.27	60.4762	32	Ia;Ia.3;Ia.3/V (gWID)
D	AG-426-E03	GCA_902576565.1	North Atlantic Ocean	38.32;-68.87	91	2011-11-12	SWC-15	994490	28.6	25.5043	3	No (Right)	AG-426-E03-C4	31	0	-- ; 29,718	29718	23.918	16.8333	2.5	Ib;Ib
A	AG-426-E13	GCA_902576785.1	North Atlantic Ocean	38.32;-68.87	91	2011-11-12	SWC-15	1195972	28.88	25.2569	2	Yes	AG-426-E13-C1	74	0	78354	78354	22.984	22.1918	2	Ib;Ib.1
B	AG-426-F11	GCA_902577025.1	North Atlantic Ocean	38.32;-68.87	91	2011-11-12	SWC-15	1098530	29.71	27.1336	3	No (Both)	AG-426-F11-C1;AG-426-F11-C18	27;2	0	30,584;1,956	32540	22.05	65.0;-11.0	11.5;-11	Ib;Ib.2
C	AG-426-F14	GCA_902577125.1	North Atlantic Ocean	38.32;-68.87	91	2011-11-12	SWC-15	728365	29.22	26.4672	3	No (Left)	AG-426-F14-C3	27	0	26,628; --	26628	23.96	8.4615	0.5	Ia;Ia.4;Ia.4/III
A	AG-426-F15	GCA_902577075.1	North Atlantic Ocean	38.32;-68.87	91	2011-11-12	SWC-15	1360204	29.41	27.0502	3	Yes	AG-426-F15-C2	44	0	46209	46209	23.156	17.9767	-1	Ib;Ib.2
B	AG-426-F21	GCA_902577055.1	North Atlantic Ocean	38.32;-68.87	91	2011-11-12	SWC-15	913368	29.6	28.1274	3	No (Both)	AG-426-F21-C12;AG-426-F21-C1	21;2	0	22,649;2,695	25344	24.11	36.1;-4.0	4.5;-4	Ia;Ia.4;Ia.4/III
B	AG-426-F23	GCA_902577115.1	North Atlantic Ocean	38.32;-68.87	91	2011-11-12	SWC-15	980743	29.39	26.6606	3	No (Both)	AG-426-F23-C10;AG-426-F23-C13	5;15	0	4,268;14,098	18366	22.3	45.0;4.4	28;-2	Ib;Ib.1
B	AG-426-G02	GCA_902577195.1	North Atlantic Ocean	38.32;-68.87	91	2011-11-12	SWC-15	1039357	29.626	27.3917	3	No (Both)	AG-426-G02-C14;AG-426-G02-C18	4;14	0	2,465;13,214	15679	22.6	3.0;49.3	-8;3	Ia;Ia.4
C	AG-426-I10	GCA_902577525.1	North Atlantic Ocean	38.32;-68.87	91	2011-11-12	SWC-15	1144123	28.59	26.2119	3	No (Left)	AG-426-I10-C9	21	0	20,521; --	20521	25.125	16.4	3.5	Ia;Ia.4
A	AG-426-I15	GCA_902577615.1	North Atlantic Ocean	38.32;-68.87	91	2011-11-12	SWC-15	976624	30.06	22.8934	2	Yes	AG-426-I15-C1	43	1	43964	43964	26.049	22.5238	3	IIb
B	AG-426-J21	GCA_902577975.1	North Atlantic Ocean	38.32;-68.87	91	2011-11-12	SWC-15	1092383	28.75	25.1672	3	No (Both)	AG-426-J21-C3;AG-426-J21-C6	36;33	0	34,895;31,595	66490	23.36	15.1;22.3	1;7	Ib;Ib.3
B	AG-426-K09	GCA_902580945.1	North Atlantic Ocean	38.32;-68.87	91	2011-11-12	SWC-15	1234982	29.38	22.5301	2	No (Both)	AG-426-K09-C15;AG-426-K09-C2	7;21	0	5,848;23,978	29826	22.67	10.0;2.6	4.5;2	Ib;Ib.2
D	AG-426-K19	GCA_902581095.1	North Atlantic Ocean	38.32;-68.87	91	2011-11-12	SWC-15	1025046	29.09	26.0126	3	No (Right)	AG-426-K19-C8	19	0	-- ; 18,665	18665	23.006	10.6667	1.5	Ia;Ia.4
C	AG-426-L15	GCA_902578115.1	North Atlantic Ocean	38.32;-68.87	91	2011-11-12	SWC-15	958940	29.64	23.8465	2	No (Left)	AG-426-L15-C2	33	0	33,604; --	33604	26.208	15.5312	1.5	IIb
C	AG-426-L19	GCA_902578145.1	North Atlantic Ocean	38.32;-68.87	91	2011-11-12	SWC-15	938734	28.87	24.82	2	No (Left)	AG-426-L19-C1	12	0	11,873; --	11873	23.6	1	-8	Ib;Ib.4	Island not between 23S and 5S
A	AG-426-L23	GCA_902578155.1	North Atlantic Ocean	38.32;-68.87	91	2011-11-12	SWC-15	987485	29.48	26.2636	3	Yes	AG-426-L23-C1	25	1	25465	25465	25.91	14.875	-1	IIa
C	AG-426-M05	GCA_902633985.1	North Atlantic Ocean	38.32;-68.87	91	2011-11-12	SWC-15	1224332	29.23	24.5894	2	No (Left)	AG-426-M05-C3	50	0	48,365; --	48365	22.971	21.2041	1	Ia;Ia.3;Ia.3/V (gWID)
D	AG-426-M15	GCA_902580835.1	North Atlantic Ocean	38.32;-68.87	91	2011-11-12	SWC-15	957303	29.76	26.9094	3	No (Right)	AG-426-M15-C8	20	0	-- ; 19,424	19424	23.775	13.7895	2	Ia;Ia.4
B	AG-426-M19	GCA_902578885.1	North Atlantic Ocean	38.32;-68.87	91	2011-11-12	SWC-15	1256227	29.13	24.3486	2	No (Both)	AG-426-M19-C7;AG-426-M19-C8	6;57	0	6,969;59,097	66066	25.6	73.7;7.6	40.5;-0.5	Ib;Ib.1
B	AG-426-M22	GCA_902578575.1	North Atlantic Ocean	38.32;-68.87	91	2011-11-12	SWC-15	1040832	29.08	23.6058	2	No (Both)	AG-426-M22-C7;AG-426-M22-C15	14;5	0	12,268;3,579	15847	21.9	13.5;7.3	3;-3	Ib;Ib
A	AG-426-N15	GCA_902581175.1	North Atlantic Ocean	38.32;-68.87	91	2011-11-12	SWC-15	1074338	29.28	26.5017	3	Yes	AG-426-N15-C6	42	0	43753	43753	26.096	39.0488	20	Ia;Ia.3;Ia.3/V (gWID)
B	AG-426-O05	GCA_902578935.1	North Atlantic Ocean	38.32;-68.87	91	2011-11-12	SWC-15	1004637	30.96	23.867	3	No (Both)	AG-426-O05-C5;AG-426-O05-C2	13;9	1	13,119;7,511	20630	25.78	13.5;11.6	6.5;6.5	IIb
D	AG-426-P08	GCA_902578775.1	North Atlantic Ocean	38.32;-68.87	91	2011-11-12	SWC-15	1128687	28.87	26.4137	3	No (Right)	AG-426-P08-C3	18	0	-- ; 20,730	20730	23.531	25	7	Ia;Ia.4
B	AG-426-P20	GCA_902581345.1	North Atlantic Ocean	38.32;-68.87	91	2011-11-12	SWC-15	909565	28.864	27.7096	3	No (Both)	AG-426-P20-C23;AG-426-P20-C58	9;2	0	10,230;1,714	11944	23	25.1;4.0	4.5;4	Ia;Ia.4
D	AG-426-P23	GCA_902579215.1	North Atlantic Ocean	38.32;-68.87	91	2011-11-12	SWC-15	1010242	28.59	25.376	2	No (Right)	AG-426-P23-C9	15	1	-- ; 14,192	14192	23.711	20.7857	12	Ia;Ia
C	AG-430-A09	GCA_902579085.1	North Atlantic Ocean	26.14;-44.83	90	2011-11-30	SWC-16	963888	28.58	26.365	3	No (Left)	AG-430-A09-C1	11	0	12,612; --	12612	21.147	12.7	-4	Ib;Ib.2
D	AG-430-A11	GCA_902579105.1	North Atlantic Ocean	26.14;-44.83	90	2011-11-30	SWC-16	1217768	28.01	24.3109	3	No (Right)	AG-430-A11-C6	18	0	-- ; 17,414	17414	21.488	7.7647	-4	Ia;Ia.3
B	AG-430-B09	GCA_902579985.1	North Atlantic Ocean	26.14;-44.83	90	2011-11-30	SWC-16	1164300	27.63	26.4104	3	No (Both)	AG-430-B09-C7;AG-430-B09-C12	27;8	0	25,404;8,135	33539	21.94	10.8;14.6	3;11	Ia;Ia.1
C	AG-430-C22	GCA_902582475.1	North Atlantic Ocean	26.14;-44.83	90	2011-11-30	SWC-16	778286	30.21	27.0348	3	No (Left)	AG-430-C22-C10	23	0	23,639; --	23639	26.262	27.1364	8.5	IIb
C	AG-430-D06	GCA_902579925.1	North Atlantic Ocean	26.14;-44.83	90	2011-11-30	SWC-16	892520	29.32	26.7564	3	No (Left)	AG-430-D06-C4	24	0	25,904; --	25904	23.896	25.087	7	Ia;Ia.4;Ia.4/III
B	AG-430-D17	GCA_902581695.1	North Atlantic Ocean	26.14;-44.83	90	2011-11-30	SWC-16	813824	29.28	26.1737	3	No (Both)	AG-430-D17-C17;AG-430-D17-C1	19;15	0	16,365;14,103	30468	24.11	19.3;33.1	-0.5;3	Ia;Ia.4
D	AG-430-E17	GCA_902580135.1	North Atlantic Ocean	26.14;-44.83	90	2011-11-30	SWC-16	1085441	28.33	25.4164	3	No (Right)	AG-430-E17-C9	33	0	-- ; 33,592	33592	21.773	9.7812	-0.5	Ib;Ib.2
B	AG-430-E20	GCA_902580005.1	North Atlantic Ocean	26.14;-44.83	90	2011-11-30	SWC-16	1183991	29.81	27.9542	3	No (Both)	AG-430-E20-C3;AG-430-E20-C6	1;15	0	1,096;16,029	17125	21.78	0.0;9.1	0;0	Ia;Ia.3;Ia.3/VII (gMED)
D	AG-430-F02	GCA_902581775.1	North Atlantic Ocean	26.14;-44.83	90	2011-11-30	SWC-16	890410	29.29	22.7426	2	No (Right)	AG-430-F02-C1	21	1	-- ; 21,195	21195	25.921	12.45	2	IIa
B	AG-430-F03	GCA_902581795.1	North Atlantic Ocean	26.14;-44.83	90	2011-11-30	SWC-16	1008767	30.05	23.1402	2	No (Both)	AG-430-F03-C3;AG-430-F03-C2	24;23	1	24,787;22,655	47442	23.95	18.4;15.1	2;6.5	IIb
C	AG-430-G02	GCA_902581965.1	North Atlantic Ocean	26.14;-44.83	90	2011-11-30	SWC-16	872246	29.62	23.0917	2	No (Left)	AG-430-G02-C4	14	0	14,820; --	14820	25.493	22.6923	4	IIb
A	AG-430-G14	GCA_902582345.1	North Atlantic Ocean	26.14;-44.83	90	2011-11-30	SWC-16	978207	29.74	26.1165	2	Yes	AG-430-G14-C2	24	1	23964	23964	26.302	12.1739	1	IIa
B	AG-430-G21	GCA_902582105.1	North Atlantic Ocean	26.14;-44.83	90	2011-11-30	SWC-16	952813	28.83	25.707	3	No (Both)	AG-430-G21-C7;AG-430-G21-C1	26;26	0	23,868;25,747	49615	22.66	36.2;18.9	5;2	Ia;Ia
B	AG-430-I06	GCA_902582665.1	North Atlantic Ocean	26.14;-44.83	90	2011-11-30	SWC-16	924715	30.04	24.8978	3	No (Both)	AG-430-I06-C10;AG-430-I06-C4	7;20	1	6,322;18,367	24689	25.05	8.2;8.6	3.5;7	IIb
D	AG-430-I13	GCA_902582585.1	North Atlantic Ocean	26.14;-44.83	90	2011-11-30	SWC-16	906054	29.42	24.1415	2	No (Right)	AG-430-I13-C12	17	1	-- ; 13,729	13729	24.335	4.25	2	IIa
B	AG-430-I18	GCA_902582315.1	North Atlantic Ocean	26.14;-44.83	90	2011-11-30	SWC-16	1181295	29.34	25.6047	2	No (Both)	AG-430-I18-C7;AG-430-I18-C8	5;44	0	5,175;40,299	45474	23.53	14.8;13.6	4;0	Ib;Ib
B	AG-430-J07	GCA_902582385.1	North Atlantic Ocean	26.14;-44.83	90	2011-11-30	SWC-16	973546	28.56	26.0411	3	No (Both)	AG-430-J07-C7;AG-430-J07-C1	13;23	0	11,937;26,819	38756	22.82	20.8;15.8	4;0	Ia;Ia.4
D	AG-430-J18	GCA_902582765.1	North Atlantic Ocean	26.14;-44.83	90	2011-11-30	SWC-16	957649	29.59	23.1821	3	No (Right)	AG-430-J18-C3	23	0	-- ; 21,344	21344	22.835	0.3636	-4	Ib;Ib.2
C	AG-430-J21	GCA_902633835.1	North Atlantic Ocean	26.14;-44.83	90	2011-11-30	SWC-16	1037294	28.71	25.1611	2	No (Left)	AG-430-J21-C2	28	0	31,495; --	31495	22.105	17.1852	3	Ib;Ib
A	AG-430-K07	GCA_902583345.1	North Atlantic Ocean	26.14;-44.83	90	2011-11-30	SWC-16	1128055	28.85	26.2371	3	Yes	AG-430-K07-C1	44	0	47909	47909	23.177	27.8605	11	Ia;Ia
A	AG-430-K22	GCA_902583355.1	North Atlantic Ocean	26.14;-44.83	90	2011-11-30	SWC-16	791327	29.83	24.4106	3	Yes	AG-430-K22-C3	38	1	38940	38940	25.508	12.2703	5	IIb
A	AG-430-L02	GCA_902583015.1	North Atlantic Ocean	26.14;-44.83	90	2011-11-30	SWC-16	743757	29.96	23.0306	3	Yes	AG-430-L02-C1	42	1	40723	40723	25.863	17.9756	4	IIb
D	AG-430-L17	GCA_902583895.1	North Atlantic Ocean	26.14;-44.83	90	2011-11-30	SWC-16	1142081	29.52	27.682	3	No (Right)	AG-430-L17-C4	14	0	-- ; 14,127	14127	22.694	-0.4615	-4	Ib;Ib.2
D	AG-430-N16	GCA_902583645.1	North Atlantic Ocean	26.14;-44.83	90	2011-11-30	SWC-16	1063948	29.25	26.0986	3	No (Right)	AG-430-N16-C10	25	0	-- ; 26,325	26325	24.691	29.5833	7	Ib;Ib
D	AG-430-O13	GCA_902583685.1	North Atlantic Ocean	26.14;-44.83	90	2011-11-30	SWC-16	749023	29.64	25.2485	2	No (Right)	AG-430-O13-C10	13	1	-- ; 11,325	11325	24.786	19.25	8.5	IIb
C	AG-430-P01	GCA_902584225.1	North Atlantic Ocean	26.14;-44.83	90	2011-11-30	SWC-16	785089	29.77	24.3501	1	No (Left)	AG-430-P01-C1	15	0	15,522; --	15522	25.796	32.0714	3.5	Ib;Ib.4	Island not between 23S and 5S
B	AG-435-B08	GCA_902585265.1	North Atlantic Ocean	22.33;-35.87	100	2011-12-04	SWC-17	990550	29.13	23.9804	2	No (Both)	AG-435-B08-C9;AG-435-B08-C1	5;71	0	4,476;68,821	73297	23.02	23.5;25.2	2.5;0	Ib;Ib.2
D	AG-435-C18	GCA_902585005.1	North Atlantic Ocean	22.33;-35.87	100	2011-12-04	SWC-17	638916	29.92	26.7869	3	No (Right)	AG-435-C18-C2	42	1	-- ; 36,832	36832	24.647	21.878	4	IIb
C	AG-435-G05	GCA_902586265.1	North Atlantic Ocean	22.33;-35.87	100	2011-12-04	SWC-17	708624	29.67	26.6762	3	No (Left)	AG-435-G05-C10	16	0	16,898; --	16898	24.956	11.7333	9	IIa
A	AG-435-G10	GCA_902586325.1	North Atlantic Ocean	22.33;-35.87	100	2011-12-04	SWC-17	827547	29.57	23.1943	2	Yes	AG-435-G10-C1	29	1	29217	29217	24.078	13.9286	1.5	IIb
D	AG-435-G17	GCA_902586245.1	North Atlantic Ocean	22.33;-35.87	100	2011-12-04	SWC-17	690004	29.8	26.0732	3	No (Right)	AG-435-G17-C10	21	2	-- ; 20,604	20604	24.024	29.9	17.5	IIa
B	AG-435-N04	GCA_902587315.1	North Atlantic Ocean	22.33;-35.87	100	2011-12-04	SWC-17	859448	28.37	27.5843	3	No (Both)	AG-435-N04-C1;AG-435-N04-C16	26;3	0	22,689;2,620	25309	22.7	28.3;0.5	9;0.5	Ib;Ib
B	AG-435-N15	GCA_902587735.1	North Atlantic Ocean	22.33;-35.87	100	2011-12-04	SWC-17	859305	28.17	26.1106	4	No (Both)	AG-435-N15-C10;AG-435-N15-C6	22;5	0	20,256;4,686	24942	21.8	33.4;-9.3	4;-9	Ia;Ia
C	AG-435-P07	GCA_902634275.1	North Atlantic Ocean	22.33;-35.87	100	2011-12-04	SWC-17	789120	28.52	27.9071	4	No (Left)	AG-435-P07-C1	12	0	13,783; --	13783	23.674	29.8182	-1	Ib;Ib
A	AG-439-B06	GCA_902634325.1	North Atlantic Ocean	17.4;-24.5	72	2011-12-10	SWC-18	727380	30.61	23.878	3	Yes	AG-439-B06-C2	41	1	39804	39804	24.935	14.75	5	IIb
B	AG-439-B12	GCA_902634305.1	North Atlantic Ocean	17.4;-24.5	72	2011-12-10	SWC-18	1139547	28.28	24.9391	3	No (Both)	AG-439-B12-C4;AG-439-B12-C2	5;20	0	5,061;20,384	25445	21.82	12.0;10.4	1.5;-1	Ib;Ib
A	AG-439-C08	GCA_902588585.1	North Atlantic Ocean	17.4;-24.5	72	2011-12-10	SWC-18	992303	30.28	23.1513	3	Yes	AG-439-C08-C1	73	1	74812	74812	27.619	15.6389	4.5	IIb
B	AG-439-C13	GCA_902588625.1	North Atlantic Ocean	17.4;-24.5	72	2011-12-10	SWC-18	989831	28.97	28.5974	4	No (Both)	AG-439-C13-C5;AG-439-C13-C8	17;13	1	16,986;11,155	28141	24.3	15.3;55.0	4.5;11.5	Ic;Ic.2
D	AG-439-C18	GCA_902588965.1	North Atlantic Ocean	17.4;-24.5	72	2011-12-10	SWC-18	1144340	28.7	25.3307	3	No (Right)	AG-439-C18-C2	34	0	-- ; 33,521	33521	23.621	15.7273	3	Ib
C	AG-439-D05	GCA_902589455.1	North Atlantic Ocean	17.4;-24.5	72	2011-12-10	SWC-18	1188734	29.5	25.6471	3	No (Left)	AG-439-D05-C5	20	0	20,525; --	20525	25.51	25.6842	3	Ia;Ia.3;Ia.3/V (gWID)
C	AG-439-E07	GCA_902589795.1	North Atlantic Ocean	17.4;-24.5	72	2011-12-10	SWC-18	826211	29.58	28.0448	5	No (Left)	AG-439-E07-C5	39	0	39,004; --	39004	27.418	21.9211	10	Ic;Ic.2
D	AG-439-E23	GCA_902589815.1	North Atlantic Ocean	17.4;-24.5	72	2011-12-10	SWC-18	1108106	28.28	29.5285	3	No (Right)	AG-439-E23-C3	30	0	-- ; 30,057	30057	21.306	40.9655	4	Ib;Ib
A	AG-439-G19	GCA_902589345.1	North Atlantic Ocean	17.4;-24.5	72	2011-12-10	SWC-18	1114807	28.53	24.4008	3	Yes	AG-439-G19-C3	60	0	57061	57061	22.979	8.8475	0	Ib;Ib
C	AG-439-H11	GCA_902589505.1	North Atlantic Ocean	17.4;-24.5	72	2011-12-10	SWC-18	924649	29.79	29.7109	5	No (Left)	AG-439-H11-C8	13	0	13,399; --	13399	26.748	34.3333	20	Ic;Ic.2
B	AG-439-I14	GCA_902589765.1	North Atlantic Ocean	17.4;-24.5	72	2011-12-10	SWC-18	954042	29.5	23.2099	3	No (Both)	AG-439-I14-C2;AG-439-I14-C3	14;35	0	13,316;37,102	50418	23.61	28.0;9.4	5;1.5	Ia;Ia.4;Ia.4/I
C	AG-439-I19	GCA_902634455.1	North Atlantic Ocean	17.4;-24.5	72	2011-12-10	SWC-18	1085841	28.05	26.4321	3	No (Left)	AG-439-I19-C4	45	0	49,252; --	49252	23.469	40.9773	11	Ib;Ib
A	AG-439-L02	GCA_902590395.1	North Atlantic Ocean	17.4;-24.5	72	2011-12-10	SWC-18	926538	30.03	29.3299	4	Yes	AG-439-L02-C4	27	0	26805	26805	26.726	30.4615	7	Ic;Ic.2
B	AG-439-L09	GCA_902634695.1	North Atlantic Ocean	17.4;-24.5	72	2011-12-10	SWC-18	700908	28.05	22.6969	2	No (Both)	AG-439-L09-C8;AG-439-L09-C2	18;22	0	17,828;20,271	38099	22.28	0.9;16.1	-4;2	Ia;Ia
D	AG-439-M23	GCA_902635015.1	North Atlantic Ocean	17.4;-24.5	72	2011-12-10	SWC-18	797884	28.48	25.9821	3	No (Right)	AG-439-M23-C12	11	0	-- ; 11,080	11080	22.626	46.3	40	Ib;Ib
B	AG-439-N14	GCA_902591695.1	North Atlantic Ocean	17.4;-24.5	72	2011-12-10	SWC-18	907710	29.33	23.9153	2	No (Both)	AG-439-N14-C45;AG-439-N14-C2	1;46	0	827;50,360	51187	22.9	0.0;20.2	0;4	Ia;Ia.3;Ia.3/V (gWID)
C	AG-439-N15	GCA_902634905.1	North Atlantic Ocean	17.4;-24.5	72	2011-12-10	SWC-18	672604	28.56	24.2202	3	No (Left)	AG-439-N15-C14	12	0	11,418; --	11418	24.496	20.5455	10	Ib;Ib
C	AG-439-O04	GCA_902591185.1	North Atlantic Ocean	17.4;-24.5	72	2011-12-10	SWC-18	1039615	28.67	28.1546	4	No (Left)	AG-439-O04-C12	13	0	12,478; --	12478	25.092	54.8333	33.5	Ia;Ia.3
D	AG-439-O05	GCA_902591045.1	North Atlantic Ocean	17.4;-24.5	72	2011-12-10	SWC-18	963289	30.01	23.3418	3	No (Right)	AG-439-O05-C3	27	1	-- ; 27,577	27577	25.92	8.4615	4	IIb
D	AG-439-O15	GCA_902634915.1	North Atlantic Ocean	17.4;-24.5	72	2011-12-10	SWC-18	1074931	28.24	24.9494	2	No (Right)	AG-439-O15-C3	16	0	-- ; 17,177	17177	21.587	11.1333	-11	Ib;Ib.3
D	AG-447-A19	GCA_902591535.1	South Atlantic Ocean	-34.98;16.0	21	2010-11-10	SWC-19	1146429	29.3	26.7094	3	No (Right)	AG-447-A19-C5	54	0	-- ; 55,424	55424	25.056	40.4906	15	Ia;Ia.3;Ia.3/V (gWID)
D	AG-447-B21	GCA_902592275.1	South Atlantic Ocean	-34.98;16.0	21	2010-11-10	SWC-19	1149281	29.43	25.4137	2	No (Right)	AG-447-B21-C2	33	0	-- ; 31,429	31429	22.454	12.5938	-0.5	Ia;Ia.3;Ia.3/V (gWID)
B	AG-447-B22	GCA_902592265.1	South Atlantic Ocean	-34.98;16.0	21	2010-11-10	SWC-19	1018782	29.31	26.1711	2	No (Both)	AG-447-B22-C18;AG-447-B22-C6	8;26	0	9,123;27,265	36388	23.2	51.0;8.0	8;-1	Ia;Ia.4
B	AG-447-C08	GCA_902592375.1	South Atlantic Ocean	-34.98;16.0	21	2010-11-10	SWC-19	1247213	29.43	23.2375	2	No (Both)	AG-447-C08-C11;AG-447-C08-C12	19;11	0	18,412;11,465	29877	22.19	19.7;19.7	0.5;-2.5	Ia;Ia.3;Ia.3/V (gWID)
B	AG-447-D04	GCA_902592545.1	South Atlantic Ocean	-34.98;16.0	21	2010-11-10	SWC-19	969586	29.17	20.8383	2	No (Both)	AG-447-D04-C29;AG-447-D04-C2	1;32	0	952;34,384	35336	22.32	0.0;0.7	0;-1	Ia;Ia.3;Ia.3/V (gWID)
B	AG-447-E07	GCA_902592985.1	South Atlantic Ocean	-34.98;16.0	21	2010-11-10	SWC-19	1144128	28.22	28.5084	4	No (Both)	AG-447-E07-C23;AG-447-E07-C5	6;29	0	7,102;30,265	37367	22.49	80.4;22.1	36;2	Ia;Ia
D	AG-447-F02	GCA_902592785.1	South Atlantic Ocean	-34.98;16.0	21	2010-11-10	SWC-19	1103204	29.89	32.9808	3	No (Right)	AG-447-F02-C2	38	0	-- ; 40,980	40980	25.798	49.6757	6	Ia;Ia.3;Ia.3/V (gWID)
A	AG-447-F03	GCA_902592935.1	South Atlantic Ocean	-34.98;16.0	21	2010-11-10	SWC-19	935223	29.17	23.0466	2	Yes	AG-447-F03-C2	68	0	70604	70604	23.385	15.0896	0	Ia;Ia.3;Ia.3/V (gWID)
B	AG-447-F10	GCA_902593845.1	South Atlantic Ocean	-34.98;16.0	21	2010-11-10	SWC-19	1059663	29.45	27.0009	3	No (Both)	AG-447-F10-C1;AG-447-F10-C3	13;40	0	11,249;41,407	52656	23.24	10.0;30.0	0.5;-1	Ia;Ia.4;Ia.4/III
D	AG-447-G05	GCA_902593405.1	South Atlantic Ocean	-34.98;16.0	21	2010-11-10	SWC-19	1061389	29.43	23.3086	2	No (Right)	AG-447-G05-C10	11	0	-- ; 10,630	10630	21.599	18.9	4	Ia;Ia.3;Ia.3/V (gWID)
C	AG-447-J13	GCA_902594825.1	South Atlantic Ocean	-34.98;16.0	21	2010-11-10	SWC-19	743010	28.9	25.1449	3	No (Left)	AG-447-J13-C2	27	0	21,851; --	21851	23.573	17.9231	7.5	Ia;Ia.4
C	AG-447-K07	GCA_902594245.1	South Atlantic Ocean	-34.98;16.0	21	2010-11-10	SWC-19	629299	29.09	22.0542	2	No (Left)	AG-447-K07-C8	13	0	13,675; --	13675	23.766	-4.75	-4	Ia;Ia.4
C	AG-447-K09	GCA_902594235.1	South Atlantic Ocean	-34.98;16.0	21	2010-11-10	SWC-19	1186992	28.67	23.4326	3	No (Left)	AG-447-K09-C3	42	0	37,380; --	37380	24.492	9.2683	0	Ia;Ia.4
B	AG-447-K11	GCA_902594715.1	South Atlantic Ocean	-34.98;16.0	21	2010-11-10	SWC-19	1212869	29.43	25.4109	3	No (Both)	AG-447-K11-C10;AG-447-K11-C9	41;20	0	38,761;22,273	61034	23.89	33.1;60.5	2.5;32	Ia;Ia.3;Ia.3/VI
B	AG-447-L03	GCA_902594405.1	South Atlantic Ocean	-34.98;16.0	21	2010-11-10	SWC-19	1245792	29.2	24.5034	2	No (Both)	AG-447-L03-C12;AG-447-L03-C2	7;55	0	7,307;58,961	66268	22.5	-4.0;20.3	-1;1.5	Ia;Ia.3;Ia.3/V (gWID)
D	AG-447-L07	GCA_902594865.1	South Atlantic Ocean	-34.98;16.0	21	2010-11-10	SWC-19	1139756	29.2	23.5535	2	No (Right)	AG-447-L07-C3	55	0	-- ; 52,769	52769	22.602	5.463	-2.5	Ia;Ia.3;Ia.3/V (gWID)
B	AG-447-L14	GCA_902594915.1	South Atlantic Ocean	-34.98;16.0	21	2010-11-10	SWC-19	1052949	28.74	25.2012	3	No (Both)	AG-447-L14-C4;AG-447-L14-C23	36;2	0	37,239;1,914	39153	25.23	18.0;-8.0	8;-8	Ia;Ia.4
B	AG-447-M05	GCA_902595535.1	South Atlantic Ocean	-34.98;16.0	21	2010-11-10	SWC-19	1397586	28.72	31.1734	4	No (Both)	AG-447-M05-C21;AG-447-M05-C1	6;19	0	5,644;17,859	23503	22.89	15.2;21.4	5;1	Ia;Ia.3;Ia.3/I
D	AG-447-M11	GCA_902595005.1	South Atlantic Ocean	-34.98;16.0	21	2010-11-10	SWC-19	929143	29.14	26.6803	2	No (Right)	AG-447-M11-C4	21	0	-- ; 25,880	25880	22.89	10.95	1.5	Ia;Ia.3;Ia.3/V (gWID)
A	AG-447-M19	GCA_902635865.1	South Atlantic Ocean	-34.98;16.0	21	2010-11-10	SWC-19	933742	29.16	23.0406	2	Yes	AG-447-M19-C2	66	0	66204	66204	23.622	36.8	10	Ia;Ia.3;Ia.3/V (gWID)
C	AG-447-N02	GCA_902635845.1	South Atlantic Ocean	-34.98;16.0	21	2010-11-10	SWC-19	1094508	29.57	26.1216	2	No (Left)	AG-447-N02-C11	33	0	32,377; --	32377	24.128	11.3125	1	Ia;Ia.3;Ia.3/V (gWID)
A	AG-447-N08	GCA_902595125.1	South Atlantic Ocean	-34.98;16.0	21	2010-11-10	SWC-19	1180510	28.61	24.1395	3	Yes	AG-447-N08-C3	57	0	57586	57586	23.013	24.6786	1	Ia;Ia.4
A	AG-447-N18	GCA_902595245.1	South Atlantic Ocean	-34.98;16.0	21	2010-11-10	SWC-19	1120369	29.49	26.3786	3	Yes	AG-447-N18-C2	48	0	48457	48457	24.8	28.02	5	Ia;Ia.4;Ia.4/I
B	AG-447-N21	GCA_902635935.1	South Atlantic Ocean	-34.98;16.0	21	2010-11-10	SWC-19	1179292	28.29	25.525	3	No (Both)	AG-447-N21-C1;AG-447-N21-C6	21;11	0	22,272;10,619	32891	23.7	50.7;17.2	2.5;5.5	Ib;Ib.2
B	AG-447-O14	GCA_902595885.1	South Atlantic Ocean	-34.98;16.0	21	2010-11-10	SWC-19	1119294	29.29	22.9723	2	No (Both)	AG-447-O14-C2;AG-447-O14-C4	10;21	0	10,158;24,494	34652	21.36	7.2;-0.8	3;-4	Ia;Ia.3;Ia.3/V (gWID)
C	AG-447-O23	GCA_902596045.1	South Atlantic Ocean	-34.98;16.0	21	2010-11-10	SWC-19	1073109	28.71	26.5477	3	No (Left)	AG-447-O23-C2	21	0	18,899; --	18899	24.017	27.7	5	Ia;Ia.4
B	AG-447-P03	GCA_902596375.1	South Atlantic Ocean	-34.98;16.0	21	2010-11-10	SWC-19	1157850	29.3	25.2055	2	No (Both)	AG-447-P03-C5;AG-447-P03-C7	5;15	0	4,319;14,312	18631	21.83	41.8;9.6	0;1	Ia;Ia.3;Ia.3/V (gWID)
B	AG-447-P13	GCA_902596355.1	South Atlantic Ocean	-34.98;16.0	21	2010-11-10	SWC-19	1094098	29.42	25.0894	2	No (Both)	AG-447-P13-C2;AG-447-P13-C15	34;5	0	33,912;5,122	39034	22.86	7.0;31.8	1;29.5	Ia;Ia.3;Ia.3/V (gWID)
B	AG-447-P22	GCA_902596925.1	South Atlantic Ocean	-34.98;16.0	21	2010-11-10	SWC-19	1123103	29.3	25.8524	3	No (Both)	AG-447-P22-C8;AG-447-P22-C9	11;34	0	9,651;32,950	42601	22.91	21.8;33.3	2.5;21	Ia;Ia.4
D	AG-453-A09	GCA_902596875.1	South Pacific Ocean	-30;156	51	2011-05-16	SWC-20	934503	29.7	21.067	2	No (Right)	AG-453-A09-C12	13	1	-- ; 10,943	10943	24.993	9.8333	6.5	IIb
D	AG-453-A22	GCA_902596915.1	South Pacific Ocean	-30;156	51	2011-05-16	SWC-20	1012257	29.58	25.9685	3	No (Right)	AG-453-A22-C4	45	0	-- ; 49,374	49374	26.475	52.9318	12	Ib;Ib.2
B	AG-453-D07	GCA_902597215.1	South Pacific Ocean	-30;156	51	2011-05-16	SWC-20	854626	28.7	24.5919	3	No (Both)	AG-453-D07-C16;AG-453-D07-C13	4;13	0	3,406;12,903	16309	22.93	14.0;10.0	15;1	Ia;Ia.4
C	AG-453-E19	GCA_902597555.1	South Pacific Ocean	-30;156	51	2011-05-16	SWC-20	885075	29.41	23.1686	2	No (Left)	AG-453-E19-C11	18	0	17,971; --	17971	24.306	21.8235	15	Ia;Ia.3;Ia.3/V (gWID)
C	AG-453-F05	GCA_902597735.1	South Pacific Ocean	-30;156	51	2011-05-16	SWC-20	869618	29.49	29.5455	4	No (Left)	AG-453-F05-C3	55	0	56,418; --	56418	23.861	40.1852	5.5	Ia;Ia.4;Ia.4/III
D	AG-453-G03	GCA_902598145.1	South Pacific Ocean	-30;156	51	2011-05-16	SWC-20	765153	29.47	27.5919	3	No (Right)	AG-453-G03-C6	25	0	-- ; 21,870	21870	23.887	15.4167	4.5	Ib;Ib
C	AG-453-G21	GCA_902598425.1	South Pacific Ocean	-30;156	51	2011-05-16	SWC-20	915646	29.01	24.2889	2	No (Left)	AG-453-G21-C4	28	0	24,474; --	24474	24.169	32.7778	1	Ib;Ib.5
B	AG-453-I04	GCA_902598485.1	South Pacific Ocean	-30;156	51	2011-05-16	SWC-20	1123169	29.19	23.3386	2	No (Both)	AG-453-I04-C10;AG-453-I04-C8	19;19	0	18,982;19,702	38684	21.39	11.2;10.7	0.5;2	Ia;Ia.3;Ia.3/V (gWID)
C	AG-453-K22	GCA_902599605.1	South Pacific Ocean	-30;156	51	2011-05-16	SWC-20	975459	29.68	24.6626	2	No (Left)	AG-453-K22-C5	10	0	10,184; --	10184	24.048	8.7778	-4	Ib;Ib.4	Island not between 23S and 5S
B	AG-453-K23	GCA_902599485.1	South Pacific Ocean	-30;156	51	2011-05-16	SWC-20	908975	29.5	24.962	2	No (Both)	AG-453-K23-C8;AG-453-K23-C2	22;4	0	19,123;3,131	22254	24.07	5.9;9.7	0;-1	Ib;Ib.1
A	AG-453-L03	GCA_902599575.1	South Pacific Ocean	-30;156	51	2011-05-16	SWC-20	723093	29.06	21.4189	1	Yes	AG-453-L03-C2	34	2	35437	35437	23.1	18.8	0	Ib;Ib.4	Island not between 23S and 5S
D	AG-453-M17	GCA_902600135.1	South Pacific Ocean	-30;156	51	2011-05-16	SWC-20	805263	29.67	24.294	2	No (Right)	AG-453-M17-C3	15	0	-- ; 14,464	14464	23.327	22.5714	10	Ib;Ib
C	AG-453-M21	GCA_902600245.1	South Pacific Ocean	-30;156	51	2011-05-16	SWC-20	856029	29.41	24.7566	2	No (Left)	AG-453-M21-C13	14	0	16,261; --	16261	23.578	21.1538	5	Ia;Ia.3;Ia.3/V (gWID)
C	AG-453-O19	GCA_902600765.1	South Pacific Ocean	-30;156	51	2011-05-16	SWC-20	700990	29.61	25.3581	1	No (Left)	AG-453-O19-C14	16	0	14,461; --	14461	23.975	20.7333	4	Ia;Ia.4
D	AG-457-A07	GCA_902601465.1	South Pacific Ocean	-30;174	50	2011-05-24	SWC-21	674429	28.86	22.3835	1	No (Right)	AG-457-A07-C3	18	0	-- ; 19,068	19068	22.766	20.0588	7	Ib;Ib.1
D	AG-457-B17	GCA_902601825.1	South Pacific Ocean	-30;174	50	2011-05-24	SWC-21	904411	29.74	25.0032	3	No (Right)	AG-457-B17-C5	28	0	-- ; 31,824	31824	22.505	0.4074	-4	Ib;Ib.1
A	AG-457-E16	GCA_902602655.1	South Pacific Ocean	-30;174	50	2011-05-24	SWC-21	724480	29.65	26.4563	3	Yes	AG-457-E16-C12	11	1	10338	10338	24.647	7.3	3	IIa
B	AG-457-I17	GCA_902603215.1	South Pacific Ocean	-30;174	50	2011-05-24	SWC-21	805379	28.51	27.1772	5	No (Both)	AG-457-I17-C1;AG-457-I17-C16	45;6	1	48,075;4,666	52741	23.55	19.0;22.4	7.5;11	Ia;Ia
C	AG-457-J09	GCA_902603305.1	South Pacific Ocean	-30;174	50	2011-05-24	SWC-21	653894	29.63	23.9066	3	No (Left)	AG-457-J09-C5	29	0	28,903; --	28903	24.516	13.75	-0.5	Ib;Ib.2
D	AG-457-K11	GCA_902603555.1	South Pacific Ocean	-30;174	50	2011-05-24	SWC-21	937704	28.4	22.6033	3	No (Right)	AG-457-K11-C4	46	0	-- ; 47,266	47266	23.146	7.3556	-1	Ia;Ia.4
A	AG-457-L02	GCA_902603625.1	South Pacific Ocean	-30;174	50	2011-05-24	SWC-21	788680	28.89	26.5137	3	Yes	AG-457-L02-C1	25	0	27672	27672	23.956	48.7083	18.5	Ia;Ia.4
C	AG-457-M16	GCA_902603925.1	South Pacific Ocean	-30;174	50	2011-05-24	SWC-21	843468	29.35	24.272	2	No (Left)	AG-457-M16-C1	52	0	55,391; --	55391	23.971	17.2549	3	Ib;Ib
C	AG-457-N18	GCA_902604035.1	South Pacific Ocean	-30;174	50	2011-05-24	SWC-21	799750	29.85	23.2797	3	No (Left)	AG-457-N18-C7	18	0	16,107; --	16107	25.498	8.6471	-4	Ia;Ia.3;Ia.3/V (gWID)
C	AG-457-O03	GCA_902604245.1	South Pacific Ocean	-30;174	50	2011-05-24	SWC-21	1072495	29.58	24.9568	3	No (Left)	AG-457-O03-C7	11	0	10,365; --	10365	24.718	0.1	0	Ib;Ib.2
B	AG-457-O11	GCA_902604265.1	South Pacific Ocean	-30;174	50	2011-05-24	SWC-21	792750	28.05	23.9028	3	No (Both)	AG-457-O11-C17;AG-457-O11-C8	14;21	0	10,910;19,070	29980	21.62	41.9;20.9	13;8.5	Ib;Ib
B	AG-457-P16	GCA_902604355.1	South Pacific Ocean	-30;174	50	2011-05-24	SWC-21	974277	29.81	25.2974	3	No (Both)	AG-457-P16-C1;AG-457-P16-C3	16;16	0	12,808;16,182	28990	22.54	20.9;10.3	5;-1	Ia;Ia.3;Ia.3/VII (gMED)
C	AG-457-P20	GCA_902604375.1	South Pacific Ocean	-30;174	50	2011-05-24	SWC-21	757202	29.31	30.9895	5	No (Left)	AG-457-P20-C8	29	0	27,617; --	27617	21.671	41.2857	10.5	Ia;Ia.3;Ia.3/VIII
A	AG-461-A07	GCA_902604605.1	South Pacific Ocean	-32.5;-170	76	2011-05-31	SWC-22	824305	28.61	24.8788	3	Yes	AG-461-A07-C1	81	0	85966	85966	24.227	23.375	4.5	Ia;Ia.4;Ia.4/III
B	AG-461-A11	GCA_902604565.1	South Pacific Ocean	-32.5;-170	76	2011-05-31	SWC-22	895381	29.55	23.7306	3	No (Both)	AG-461-A11-C3;AG-461-A11-C9	24;25	0	23,087;22,438	45525	23.4	4.7;13.0	1;-4	Ib;Ib.2
B	AG-461-A22	GCA_902604575.1	South Pacific Ocean	-32.5;-170	76	2011-05-31	SWC-22	919719	29.31	22.0342	2	No (Both)	AG-461-A22-C10;AG-461-A22-C6	10;15	0	9,816;15,066	24882	21.12	3.2;9.6	3;3	Ia;Ia.3;Ia.3/V (gWID)
B	AG-461-B13	GCA_902604525.1	South Pacific Ocean	-32.5;-170	76	2011-05-31	SWC-22	1072723	29.88	26.8342	3	No (Both)	AG-461-B13-C17;AG-461-B13-C36	16;2	0	17,281;1,788	19069	24.26	37.6;75.0	14;75	Ia;Ia.3;Ia.3/VII (gMED)
D	AG-461-B18	GCA_902604785.1	South Pacific Ocean	-32.5;-170	76	2011-05-31	SWC-22	1037641	28.45	27.517	3	No (Right)	AG-461-B18-C2	13	0	-- ; 14,196	14196	21.682	2.75	-4	Ib;Ib.2
A	AG-461-B21	GCA_902604695.1	South Pacific Ocean	-32.5;-170	76	2011-05-31	SWC-22	815218	29.26	25.0481	2	Yes	AG-461-B21-C2	24	1	24303	24303	25.511	15.9565	2	IIa
B	AG-461-E05	GCA_902604975.1	South Pacific Ocean	-32.5;-170	76	2011-05-31	SWC-22	1032798	29.43	23.5739	3	No (Both)	AG-461-E05-C1;AG-461-E05-C13	24;7	0	21,899;7,333	29232	23.06	16.8;1.7	2;1	Ib;Ib.2
D	AG-461-E06	GCA_902605065.1	South Pacific Ocean	-32.5;-170	76	2011-05-31	SWC-22	863023	28.78	24.4848	2	No (Right)	AG-461-E06-C5	39	0	-- ; 41,821	41821	23.627	20.1579	-0.5	Ib;Ib
D	AG-461-F03	GCA_902605255.1	South Pacific Ocean	-32.5;-170	76	2011-05-31	SWC-22	793011	29.36	24.6533	2	No (Right)	AG-461-F03-C9	11	0	-- ; 10,955	10955	23.524	-2.2	-8	Ib;Ib
B	AG-461-G03	GCA_902605285.1	South Pacific Ocean	-32.5;-170	76	2011-05-31	SWC-22	839500	28.73	25.9106	3	No (Both)	AG-461-G03-C21;AG-461-G03-C16	9;12	0	7,104;10,831	17935	20.5	-13.8;8.8	-7.5;-1	Ia;Ia.4
B	AG-461-J11	GCA_902605605.1	South Pacific Ocean	-32.5;-170	76	2011-05-31	SWC-22	818372	29.62	24.6442	2	No (Both)	AG-461-J11-C2;AG-461-J11-C8	11;10	0	10,802;11,191	21993	22.46	25.4;30.1	13;11	Ia;Ia.3;Ia.3/VII (gMED)
B	AG-461-K07	GCA_902605725.1	South Pacific Ocean	-32.5;-170	76	2011-05-31	SWC-22	834573	29.15	28.4784	3	No (Both)	AG-461-K07-C8;AG-461-K07-C14	32;5	0	27,679;4,897	32576	23.47	70.6;204.5	23;168	Ia;Ia.4
C	AG-461-L09	GCA_902605865.1	South Pacific Ocean	-32.5;-170	76	2011-05-31	SWC-22	1244271	29.53	23.3542	3	No (Left)	AG-461-L09-C1	29	0	30,728; --	30728	23.36	37.0714	2.5	Ib;Ib.2
B	AG-461-M14	GCA_902606105.1	South Pacific Ocean	-32.5;-170	76	2011-05-31	SWC-22	1033838	29.68	28.4045	3	No (Both)	AG-461-M14-C1;AG-461-M14-C18	27;16	0	29,180;17,174	46354	24.62	33.7;59.0	4;40	Ia;Ia.3;Ia.3/VII (gMED)
A	AG-461-O10	GCA_902606445.1	South Pacific Ocean	-32.5;-170	76	2011-05-31	SWC-22	876066	28.91	25.4958	3	Yes	AG-461-O10-C1	8	0	10487	10487	23.191	41.8571	43	Ia;Ia.4
C	AG-461-P20	GCA_902606645.1	South Pacific Ocean	-32.5;-170	76	2011-05-31	SWC-22	658384	30.06	27.4765	3	No (Left)	AG-461-P20-C2	16	0	15,943; --	15943	26.94	30.6667	9	Ia;Ia.3;Ia.3/VII (gMED)
A	AG-464-B15	GCA_902606835.1	South Pacific Ocean	-32.5;-170	203	2011-06-11	SWC-23	965399	29.13	27.7354	5	Yes	AG-464-B15-C6	37	1	35605	35605	26.662	14.8333	2	Ic;Ic.2
D	AG-464-C23	GCA_902607065.1	South Pacific Ocean	-32.5;-170	203	2011-06-11	SWC-23	614082	29.08	27.961	6	No (Right)	AG-464-C23-C10	27	1	-- ; 26,214	26214	25.639	11.6923	4.5	Ic;Ic.2
B	AG-464-G04	GCA_902607425.1	South Pacific Ocean	-32.5;-170	203	2011-06-11	SWC-23	619962	30.46	25.9847	5	No (Both)	AG-464-G04-C4;AG-464-G04-C28	33;6	1	28,960;5,345	34305	25.21	17.4;23.0	3;25	Ic;Ic.2
B	AG-464-I02	GCA_902607585.1	South Pacific Ocean	-32.5;-170	203	2011-06-11	SWC-23	723634	30.15	30.7312	6	No (Both)	AG-464-I02-C19;AG-464-I02-C6	5;16	1	5,542;15,852	21394	23.7	37.5;26.1	6.5;20	Ic;Ic.2
A	AG-464-I13	GCA_902607625.1	South Pacific Ocean	-32.5;-170	203	2011-06-11	SWC-23	927452	30.04	31.3344	6	Yes	AG-464-I13-C3	35	0	36788	36788	25.666	41.5588	25.5	Ic;Ic.2
D	AG-464-J13	GCA_902607735.1	South Pacific Ocean	-32.5;-170	203	2011-06-11	SWC-23	798415	29.5	31.6941	5	No (Right)	AG-464-J13-C2	23	1	-- ; 26,295	26295	26.48	37.9545	12	Ic;Ic.2
A	AG-464-K18	GCA_902607945.1	South Pacific Ocean	-32.5;-170	203	2011-06-11	SWC-23	832243	28.69	26.3567	3	Yes	AG-464-K18-C10	18	0	17271	17271	23.716	34.5882	3	Ia;Ia.4
C	AG-464-L20	GCA_902608065.1	South Pacific Ocean	-32.5;-170	203	2011-06-11	SWC-23	692403	29.76	26.7672	5	No (Left)	AG-464-L20-C2	17	0	16,432; --	16432	27.398	31.6875	0	Ic;Ic.2
C	AG-464-P04	GCA_902608305.1	South Pacific Ocean	-32.5;-170	203	2011-06-11	SWC-23	888413	28.73	31.812	4	No (Left)	AG-464-P04-C2	30	0	28,426; --	28426	23.552	25.6897	6	Ia;Ia
B	AG-464-P13	GCA_902608385.1	South Pacific Ocean	-32.5;-170	203	2011-06-11	SWC-23	1179665	28.4	25.7582	4	No (Both)	AG-464-P13-C9;AG-464-P13-C13	16;21	0	15,388;23,176	38564	22.46	29.7;54.8	9;11.5	Ia;Ia
B	AG-470-C13	GCA_902608845.1	South Pacific Ocean	-32.5;-154	100	2011-06-20	SWC-24	939439	29.45	20.6815	2	No (Both)	AG-470-C13-C23;AG-470-C13-C7	4;44	0	2,412;40,924	43336	24.17	2.7;21.1	-4;1	Ib;Ib.2
C	AG-470-D16	GCA_902608975.1	South Pacific Ocean	-32.5;-154	100	2011-06-20	SWC-24	1004165	28.52	24.3575	2	No (Left)	AG-470-D16-C1	22	0	20,774; --	20774	25.46	8.4286	2	Ia;Ia
B	AG-470-E16	GCA_902609255.1	South Pacific Ocean	-32.5;-154	100	2011-06-20	SWC-24	968825	28.63	30.3285	2	No (Both)	AG-470-E16-C2;AG-470-E16-C6	75;16	2	70,715;16,791	87506	22.98	11.3;-2.4	1;-10	IIIa
B	AG-470-F02	GCA_902609235.1	South Pacific Ocean	-32.5;-154	100	2011-06-20	SWC-24	850914	29.54	25.3855	3	No (Both)	AG-470-F02-C30;AG-470-F02-C5	1;18	0	1,289;18,777	20066	23.68	0.0;33.6	0;14	Ia;Ia.3;Ia.3/V (gWID)
D	AG-470-F21	GCA_902609405.1	South Pacific Ocean	-32.5;-154	100	2011-06-20	SWC-24	657235	29.77	26.8856	3	No (Right)	AG-470-F21-C8	14	0	-- ; 13,702	13702	25.164	19.9231	3	Ib;Ib.2
B	AG-470-G21	GCA_902609505.1	South Pacific Ocean	-32.5;-154	100	2011-06-20	SWC-24	1113470	29.311	25.472	2	No (Both)	AG-470-G21-C1;AG-470-G21-C3	33;18	0	29,204;17,851	47055	22.6	13.0;11.8	-4;1	Ib;Ib.1
C	AG-470-G22	GCA_902609525.1	South Pacific Ocean	-32.5;-154	100	2011-06-20	SWC-24	694086	29.18	22.7908	2	No (Left)	AG-470-G22-C12	16	0	15,761; --	15761	25.747	19.3333	1	Ib;Ib.4	Island not between 23S and 5S
B	AG-470-I02	GCA_902609535.1	South Pacific Ocean	-32.5;-154	100	2011-06-20	SWC-24	1015754	29.44	22.8412	3	No (Both)	AG-470-I02-C4;AG-470-I02-C14	40;3	0	39,786;3,212	42998	23.56	13.1;79.0	2;79	Ib;Ib.2
D	AG-470-I11	GCA_902609645.1	South Pacific Ocean	-32.5;-154	100	2011-06-20	SWC-24	898772	29.59	21.1769	2	No (Right)	AG-470-I11-C15	15	1	-- ; 12,575	12575	25.01	2.1429	1	IIb
B	AG-470-J14	GCA_902609915.1	South Pacific Ocean	-32.5;-154	100	2011-06-20	SWC-24	829395	28.94	26.7752	3	No (Both)	AG-470-J14-C1;AG-470-J14-C20	42;10	0	40,133;9,794	49927	24.44	25.6;19.1	7;1	Ia;Ia.4;Ia.4/III
C	AG-470-N22	GCA_902633535.1	South Pacific Ocean	-32.5;-154	100	2011-06-20	SWC-24	468458	28.85	24.3775	2	No (Left)	AG-470-N22-C4	15	0	15,055; --	15055	24.045	15.6429	-4	Ia;Ia.4
A	AG-470-O10	GCA_902611145.1	South Pacific Ocean	-32.5;-154	100	2011-06-20	SWC-24	1125476	27.99	23.4843	2	Yes	AG-470-O10-C1	67	0	68157	68157	22.884	26.8333	3.5	Ib;Ib
D	AG-470-O18	GCA_902633395.1	South Pacific Ocean	-32.5;-154	100	2011-06-20	SWC-24	764394	30.16	24.0427	2	No (Right)	AG-470-O18-C10	15	1	-- ; 15,530	15530	26.001	37.5714	7	IIb
C	AG-891-C19	GCA_902612225.1	BATS	31.07;-64.17	10	2009-07-14	SWC-09	924147	29.46	26.7975	3	No (Left)	AG-891-C19-C1	20	0	19,868; --	19868	24.733	19.9474	0	Ia;Ia.4;Ia.4/III
D	AG-891-G02	GCA_902613195.1	BATS	31.07;-64.17	10	2009-07-14	SWC-09	1269935	29.43	27.3399	3	No (Right)	AG-891-G02-C10	15	0	-- ; 18,183	18183	25.392	57.8571	26.5	Ia;Ia.3;Ia.3/VI
B	AG-891-I18	GCA_902613755.1	BATS	31.07;-64.17	10	2009-07-14	SWC-09	1381610	29.19	24.6231	3	No (Both)	AG-891-I18-C8;AG-891-I18-C4	19;1	0	18,968;358	19326	21.26	22.6;0.0	6.5;0	Ia;Ia.3;Ia.3/V (gWID)
B	AG-891-J07	GCA_902613855.1	BATS	31.07;-64.17	10	2009-07-14	SWC-09	1211589	29.38	25.4977	2	No (Both)	AG-891-J07-C4;AG-891-J07-C1	18;38	0	17,182;40,871	58053	21.46	16.9;20.2	0;2	Ia;Ia.3;Ia.3/VII (gMED)
C	AG-891-M18	GCA_902614905.1	BATS	31.07;-64.17	10	2009-07-14	SWC-09	1013030	28.88	22.9925	2	No (Left)	AG-891-M18-C2	41	0	42,737; --	42737	23.8	6.5	1	Ib;Ib.4	Island not between 23S and 5S
A	AG-891-N03	GCA_902614975.1	BATS	31.07;-64.17	10	2009-07-14	SWC-09	1202930	29.36	22.5587	2	Yes	AG-891-N03-C1	54	0	56962	56962	23.294	6.4151	-1	Ib;Ib.1
B	AG-891-N16	GCA_902615145.1	BATS	31.07;-64.17	10	2009-07-14	SWC-09	843588	29.91	29.7332	3	No (Both)	AG-891-N16-C8;AG-891-N16-C5	9;4	0	10,684;3,736	14420	23.97	29.6;23.3	12.5;-4	Ia;Ia.4;Ia.4/II
C	AG-892-A11	GCA_902615935.1	BATS	31.07;-64.17	10	2009-07-14	SWC-09	973120	29.51	26.6144	2	No (Left)	AG-892-A11-C5	54	0	52,636; --	52636	23.545	12.0755	-1	Ia;Ia.4;Ia.4/II
B	AG-892-A22	GCA_902615975.1	BATS	31.07;-64.17	10	2009-07-14	SWC-09	1194572	29.37	24.8019	2	No (Both)	AG-892-A22-C6;AG-892-A22-C7	18;29	0	15,742;29,565	45307	21.99	-0.2;-3.3	-4;-4	Ia;Ia.3;Ia.3/V (gWID)
B	AG-892-B11	GCA_902616245.1	BATS	31.07;-64.17	10	2009-07-14	SWC-09	1310922	29.13	23.8905	2	No (Both)	AG-892-B11-C1;AG-892-B11-C2	36;15	0	36,818;15,901	52719	22.94	5.2;19.0	-1;-7.5	Ib;Ib.1
B	AG-892-C08	GCA_902616525.1	BATS	31.07;-64.17	10	2009-07-14	SWC-09	948978	28.98	23.8904	2	No (Both)	AG-892-C08-C7;AG-892-C08-C10	30;3	0	32,694;3,536	36230	22.72	22.7;-16.5	2;-16.5	Ia;Ia.4
D	AG-892-C11	GCA_902616495.1	BATS	31.07;-64.17	10	2009-07-14	SWC-09	974442	29.41	25.5508	3	No (Right)	AG-892-C11-C1	45	0	-- ; 49,066	49066	23.815	18.7727	3.5	Ia;Ia.4
D	AG-892-D03	GCA_902616655.1	BATS	31.07;-64.17	10	2009-07-14	SWC-09	834723	29.23	25.3602	2	No (Right)	AG-892-D03-C1	33	0	-- ; 34,767	34767	23.505	6.4688	-4	Ib;Ib.1
D	AG-892-E08	GCA_902617055.1	BATS	31.07;-64.17	10	2009-07-14	SWC-09	1253266	29.62	26.5677	3	No (Right)	AG-892-E08-C6	25	0	-- ; 27,120	27120	21.372	14.875	-0.5	Ia;Ia.3;Ia.3/VII (gMED)
D	AG-892-F02	GCA_902617235.1	BATS	31.07;-64.17	10	2009-07-14	SWC-09	1159649	29.29	23.9319	2	No (Right)	AG-892-F02-C7	25	0	-- ; 22,301	22301	22.071	23.4583	11	Ia;Ia.3;Ia.3/V (gWID)
B	AG-892-G22	GCA_902617895.1	BATS	31.07;-64.17	10	2009-07-14	SWC-09	1174946	29.41	24.7934	3	No (Both)	AG-892-G22-C1;AG-892-G22-C11	36;7	0	38,324;5,614	43938	22.81	16.3;27.7	-1;26	Ib;Ib.2
B	AG-892-K05	GCA_902618485.1	BATS	31.07;-64.17	10	2009-07-14	SWC-09	1038353	29.53	24.7862	2	No (Both)	AG-892-K05-C8;AG-892-K05-C2	5;23	0	4,905;22,840	27745	22.37	9.0;15.8	4;-2.5	Ia;Ia.4
C	AG-892-L05	GCA_902618855.1	BATS	31.07;-64.17	10	2009-07-14	SWC-09	990034	28.99	23.2015	2	No (Left)	AG-892-L05-C4	15	0	13,076; --	13076	27.111	12.2857	5.5	Ia;Ia
B	AG-892-L18	GCA_902618975.1	BATS	31.07;-64.17	10	2009-07-14	SWC-09	866866	28.85	21.4378	2	No (Both)	AG-892-L18-C5;AG-892-L18-C4	20;19	0	20,412;19,657	40069	22.3	42.7;26.9	9;12	Ib;Ib
B	AG-892-O03	GCA_902619595.1	BATS	31.07;-64.17	10	2009-07-14	SWC-09	1004816	29.16	25.0317	2	No (Both)	AG-892-O03-C1;AG-892-O03-C20	32;4	0	37,752;3,712	41464	25.11	23.8;8.0	4;5	Ib;Ib.5
C	AG-893-F11	GCA_902621345.1	BATS	31.07;-64.17	10	2009-07-14	SWC-09	1190016	29.5	26.0515	3	No (Left)	AG-893-F11-C2	29	0	26,603; --	26603	22.731	23.0357	0.5	Ia;Ia.4;Ia.4/II
B	AG-893-J08	GCA_902622245.1	BATS	31.07;-64.17	10	2009-07-14	SWC-09	1337460	29.14	23.653	2	No (Both)	AG-893-J08-C4;AG-893-J08-C1	10;43	0	8,730;43,122	51852	22.77	1.7;3.4	-4;-0.5	Ib;Ib.1
A	AG-893-K16	GCA_902622695.1	BATS	31.07;-64.17	10	2009-07-14	SWC-09	1186502	29.18	23.2341	2	Yes	AG-893-K16-C4	50	0	48257	48257	23.746	11.9184	0	Ib;Ib.1
B	AG-893-L06	GCA_902622795.1	BATS	31.07;-64.17	10	2009-07-14	SWC-09	1016908	29.43	26.357	2.5	No (Both)	AG-893-L06-C3;AG-893-L06-C2	29;34	0	28,702;33,946	62648	22.69	50.1;19.1	12;3	Ia;Ia.3;Ia.3/VII (gMED)
A	AG-893-L07	GCA_902622785.1	BATS	31.07;-64.17	10	2009-07-14	SWC-09	1318445	29.53	24.6488	3	Yes	AG-893-L07-C1	59	0	59576	59576	23.832	11.8276	1.5	Ib;Ib.2
A	AG-893-L13	GCA_902622905.1	BATS	31.07;-64.17	10	2009-07-14	SWC-09	1084004	29.07	23.0088	2	Yes	AG-893-L13-C2	38	0	41384	41384	23.292	19.5135	5	Ib;Ib
B	AG-893-M16	GCA_902623215.1	BATS	31.07;-64.17	10	2009-07-14	SWC-09	959704	29.3	25.54	3	No (Both)	AG-893-M16-C1;AG-893-M16-C9	54;7	0	52,386;7,560	59946	23.2	12.1;35.3	-1;26.5	Ia;Ia.4;Ia.4/II
B	AG-893-M21	GCA_902623235.1	BATS	31.07;-64.17	10	2009-07-14	SWC-09	891582	29.21	28.2456	3	No (Both)	AG-893-M21-C1;AG-893-M21-C17	22;4	0	22,256;3,263	25519	22.92	27.6;0.3	7;-4	Ib;Ib.5
B	AG-893-N07	GCA_902623495.1	BATS	31.07;-64.17	10	2009-07-14	SWC-09	1257574	29.16	23.538	2	No (Both)	AG-893-N07-C8;AG-893-N07-C5	18;26	0	17,104;27,621	44725	23.45	5.8;8.3	-4;1	Ib;Ib.1
B	AG-893-N09	GCA_902623415.1	BATS	31.07;-64.17	10	2009-07-14	SWC-09	893819	29.09	22.3529	2	No (Both)	AG-893-N09-C27;AG-893-N09-C4	8;30	0	7,066;31,501	38567	22.13	20.4;20.0	10;13	Ia;Ia.3;Ia.3/V (gWID)
C	AG-893-O16	GCA_902623855.1	BATS	31.07;-64.17	10	2009-07-14	SWC-09	1174661	29.46	27.0138	3	No (Left)	AG-893-O16-C5	14	0	14,414; --	14414	24.136	70.8462	20	Ib;Ib.1
D	AG-893-P02	GCA_902623905.1	BATS	31.07;-64.17	10	2009-07-14	SWC-09	1082525	28.74	24.3083	2	No (Right)	AG-893-P02-C7	64	0	-- ; 61,597	61597	23.93	8.3175	-1	Ib;Ib
B	AG-893-P07	GCA_902624015.1	BATS	31.07;-64.17	10	2009-07-14	SWC-09	933139	29.26	24.6571	3	No (Both)	AG-893-P07-C3;AG-893-P07-C18	40;1	0	36,803;866	37669	25.5	33.5;0.0	24;0	Ia;Ia.3;Ia.3/V (gWID)
A	AG-893-P10	GCA_902623975.1	BATS	31.07;-64.17	10	2009-07-14	SWC-09	1031115	29.19	25.012	2	Yes	AG-893-P10-C1	39	0	43711	43711	23.074	16.2895	3	Ia;Ia.4
B	AG-894-A03	GCA_902517745.1	BATS	31.07;-64.17	10	2009-07-14	SWC-09	1245765	29.37	25.654	2	No (Both)	AG-894-A03-C5;AG-894-A03-C10	34;21	0	35,797;20,903	56700	23.1	11.1;6.3	1;0	Ib;Ib.1
A	AG-894-A09	GCA_902517865.1	BATS	31.07;-64.17	10	2009-07-14	SWC-09	962553	29.41	21.4882	2	Yes	AG-894-A09-C1	46	2	45802	45802	25.471	15.9111	1	IIIa
C	AG-894-B06	GCA_902518165.1	BATS	31.07;-64.17	10	2009-07-14	SWC-09	1226025	29.3	22.9309	2	No (Left)	AG-894-B06-C1	16	0	13,505; --	13505	23.873	3.9333	-1	Ib;Ib.1
B	AG-894-B07	GCA_902518155.1	BATS	31.07;-64.17	10	2009-07-14	SWC-09	1144149	29.38	27.7438	2	No (Both)	AG-894-B07-C20;AG-894-B07-C6	4;45	0	2,990;45,714	48704	23.28	56.7;7.5	16;-1	Ia;Ia.4
D	AG-894-B13	GCA_902518185.1	BATS	31.07;-64.17	10	2009-07-14	SWC-09	1003163	29.2	25.113	2	No (Right)	AG-894-B13-C3	16	0	-- ; 18,325	18325	22.876	9.4667	0	Ia;Ia.4
B	AG-894-C21	GCA_902518585.1	BATS	31.07;-64.17	10	2009-07-14	SWC-09	1005172	29.28	25.8178	2	No (Both)	AG-894-C21-C7;AG-894-C21-C4	6;23	0	5,792;21,603	27395	22.57	23.8;13.3	5;-4	Ib;Ib.1
A	AG-894-E10	GCA_902519015.1	BATS	31.07;-64.17	10	2009-07-14	SWC-09	1203965	29.18	23.6414	2	Yes	AG-894-E10-C1	54	0	57145	57145	24.049	13.6226	-1	Ib;Ib.1
B	AG-894-F03	GCA_902519255.1	BATS	31.07;-64.17	10	2009-07-14	SWC-09	1072177	29.2	22.0579	2	No (Both)	AG-894-F03-C2;AG-894-F03-C5	11;47	0	13,711;50,128	63839	22.67	13.9;7.4	-4;-1	Ib;Ib.1
B	AG-894-F17	GCA_902519325.1	BATS	31.07;-64.17	10	2009-07-14	SWC-09	869832	29.1	24.9849	2	No (Both)	AG-894-F17-C1;AG-894-F17-C9	27;25	0	28,273;24,187	52460	22.58	13.5;21.3	-2.5;2	Ib;Ib.1
D	AG-894-I05	GCA_902519875.1	BATS	31.07;-64.17	10	2009-07-14	SWC-09	947342	28.96	23.5822	2	No (Right)	AG-894-I05-C6	33	0	-- ; 36,327	36327	23.806	17.8125	2.5	Ib;Ib
B	AG-894-I19	GCA_902519945.1	BATS	31.07;-64.17	10	2009-07-14	SWC-09	1008417	29.4	25.8467	2	No (Both)	AG-894-I19-C7;AG-894-I19-C1	12;23	0	10,913;24,680	35593	22.67	11.3;2.8	2;-2.5	Ia;Ia.4
C	AG-894-J23	GCA_902520285.1	BATS	31.07;-64.17	10	2009-07-14	SWC-09	780023	29.8	24.7969	3	No (Left)	AG-894-J23-C16	13	0	10,908; --	10908	24.606	26.3333	-1	Ib;Ib.2
A	AG-894-K14	GCA_902520335.1	BATS	31.07;-64.17	10	2009-07-14	SWC-09	1056516	29.18	25.9179	2	Yes	AG-894-K14-C1	60	0	56499	56499	23.694	14.0339	3	Ia;Ia.4;Ia.4/III
D	AG-894-L13	GCA_902520675.1	BATS	31.07;-64.17	10	2009-07-14	SWC-09	1118671	29.44	24.6031	2	No (Right)	AG-894-L13-C1	25	0	-- ; 25,487	25487	23.286	4.9583	-4	Ia;Ia.4
C	AG-894-L17	GCA_902520695.1	BATS	31.07;-64.17	10	2009-07-14	SWC-09	1271885	29.52	22.644	2	No (Left)	AG-894-L17-C15	11	0	11,491; --	11491	25.524	5.6	3	Ib;Ib.2
D	AG-894-L19	GCA_902520815.1	BATS	31.07;-64.17	10	2009-07-14	SWC-09	1162101	29.23	23.9652	2	No (Right)	AG-894-L19-C14	13	0	-- ; 13,954	13954	22.524	-0.25	-6	Ib;Ib.1
B	AG-894-M18	GCA_902521075.1	BATS	31.07;-64.17	10	2009-07-14	SWC-09	1087763	29.42	23.6719	2	No (Both)	AG-894-M18-C13;AG-894-M18-C1	22;7	0	19,757;7,472	27229	23.59	11.5;12.3	6;0.5	Ib;Ib.1
B	AG-894-O09	GCA_902521615.1	BATS	31.07;-64.17	10	2009-07-14	SWC-09	1195365	29.42	25.0165	2	No (Both)	AG-894-O09-C18;AG-894-O09-C8	12;13	0	10,060;12,361	22421	21.03	17.8;0.1	-8;-4	Ia;Ia.3;Ia.3/V (gWID)
C	AG-894-P17	GCA_902521905.1	BATS	31.07;-64.17	10	2009-07-14	SWC-09	1031863	28.64	25.4973	2	No (Left)	AG-894-P17-C1	34	0	34,769; --	34769	23.253	28.5152	1	Ib;Ib
D	AG-895-B06	GCA_902522285.1	BATS	31.07;-64.17	10	2009-07-14	SWC-09	1024703	29.54	27.012	3	No (Right)	AG-895-B06-C7	24	0	-- ; 24,279	24279	22.76	30.4783	4	Ia;Ia.4
C	AG-895-B08	GCA_902522385.1	BATS	31.07;-64.17	10	2009-07-14	SWC-09	1085320	29.23	25.5381	2	No (Left)	AG-895-B08-C4	78	0	72,938; --	72938	23.977	24.6364	4	Ia;Ia.3;Ia.3/V (gWID)
B	AG-895-B19	GCA_902522525.1	BATS	31.07;-64.17	10	2009-07-14	SWC-09	1141864	29.68	22.6539	2	No (Both)	AG-895-B19-C12;AG-895-B19-C15	21;5	0	19,448;5,219	24667	23.55	22.5;5.5	5.5;-4.5	Ib;Ib.2
D	AG-895-E17	GCA_902523175.1	BATS	31.07;-64.17	10	2009-07-14	SWC-09	889492	29.35	22.5611	2	No (Right)	AG-895-E17-C4	33	0	-- ; 32,753	32753	22.453	16.5625	-1	Ib;Ib.2
B	AG-895-F17	GCA_902523515.1	BATS	31.07;-64.17	10	2009-07-14	SWC-09	1202919	29.16	23.2078	2	No (Both)	AG-895-F17-C1;AG-895-F17-C8	36;2	0	41,080;2,660	43740	22.7	19.5;-22.0	-1;-22	Ia;Ia.3;Ia.3/V (gWID)
B	AG-895-G06	GCA_902523625.1	BATS	31.07;-64.17	10	2009-07-14	SWC-09	857786	29.43	27.1661	3	No (Both)	AG-895-G06-C11;AG-895-G06-C9	6;19	0	4,712;18,375	23087	22.3	9.2;17.8	11;3.5	Ia;Ia.4
B	AG-895-J19	GCA_902524345.1	BATS	31.07;-64.17	10	2009-07-14	SWC-09	1084956	29.58	25.3388	2.5	No (Both)	AG-895-J19-C1;AG-895-J19-C2	3;20	0	2,606;20,330	22936	23.03	0.0;7.6	0;-1	Ia;Ia.4
A	AG-895-K10	GCA_902524535.1	BATS	31.07;-64.17	10	2009-07-14	SWC-09	1109734	29.42	24.9663	3	Yes	AG-895-K10-C1	39	0	41780	41780	24.959	28.2105	5.5	Ia;Ia.4
D	AG-895-O16	GCA_902525665.1	BATS	31.07;-64.17	10	2009-07-14	SWC-09	1025658	29.69	26.12	3	No (Right)	AG-895-O16-C17	10	0	-- ; 11,050	11050	22.968	11.6667	-4	Ia;Ia.3;Ia.3/VII (gMED)
B	AG-895-O19	GCA_902525565.1	BATS	31.07;-64.17	10	2009-07-14	SWC-09	1014547	29.4	23.8795	2	No (Both)	AG-895-O19-C35;AG-895-O19-C4	1;18	0	715;20,332	21047	21.16	0.0;3.6	0;-1	Ia;Ia.3;Ia.3/V (gWID)
B	AG-896-C18	GCA_902526645.1	BATS	31.07;-64.17	10	2009-07-14	SWC-09	1082154	28.84	24.4214	2	No (Both)	AG-896-C18-C8;AG-896-C18-C1	29;11	0	24,943;10,280	35223	23.42	11.1;24.7	-0.5;6	Ia;Ia.4
C	AG-896-D15	GCA_902526815.1	BATS	31.07;-64.17	10	2009-07-14	SWC-09	1074969	29.55	25.6073	2	No (Left)	AG-896-D15-C11	20	0	19,715; --	19715	23.297	46.7895	8	Ib;Ib.2
D	AG-896-E15	GCA_902527005.1	BATS	31.07;-64.17	10	2009-07-14	SWC-09	1118268	29.73	27.6099	3	No (Right)	AG-896-E15-C11	13	0	-- ; 14,274	14274	25.865	31.1667	35	Ib;Ib.2
A	AG-896-F06	GCA_902527215.1	BATS	31.07;-64.17	10	2009-07-14	SWC-09	1351935	29.45	26.3899	3	Yes	AG-896-F06-C1	51	0	53019	53019	24.559	52.98	30.5	Ib;Ib.2
D	AG-896-I04	GCA_902527935.1	BATS	31.07;-64.17	10	2009-07-14	SWC-09	842401	29.04	27.0111	3	No (Right)	AG-896-I04-C11	17	0	-- ; 17,901	17901	21.451	13.6875	0	Ib;Ib.2
B	AG-896-K07	GCA_902528575.1	BATS	31.07;-64.17	10	2009-07-14	SWC-09	980317	29.53	26.2755	3	No (Both)	AG-896-K07-C10;AG-896-K07-C9	6;14	0	6,007;12,371	18378	22.26	11.4;33.2	2;15	Ia;Ia.3;Ia.3/V (gWID)
C	AG-896-K17	GCA_902528645.1	BATS	31.07;-64.17	10	2009-07-14	SWC-09	899315	29.4	24.1043	2	No (Left)	AG-896-K17-C5	32	0	30,898; --	30898	24.95	14.2903	2	Ia;Ia.4;Ia.4/I
D	AG-896-L05	GCA_902528725.1	BATS	31.07;-64.17	10	2009-07-14	SWC-09	652032	28.76	26.5478	3	No (Right)	AG-896-L05-C7	20	0	-- ; 23,151	23151	23.075	5.8421	3	Ia;Ia.4
C	AG-896-L15	GCA_902528825.1	BATS	31.07;-64.17	10	2009-07-14	SWC-09	714438	29.52	23.5049	1	No (Left)	AG-896-L15-C4	41	0	41,413; --	41413	24.649	13.05	-2	Ib;Ib.1
C	AG-896-L16	GCA_902528895.1	BATS	31.07;-64.17	10	2009-07-14	SWC-09	924908	29.81	24.3834	2	No (Left)	AG-896-L16-C5	16	0	17,225; --	17225	27.373	37.6667	20	Ia;Ia.3;Ia.3/V (gWID)
D	AG-896-L17	GCA_902528885.1	BATS	31.07;-64.17	10	2009-07-14	SWC-09	953974	29.91	25.3503	3	No (Right)	AG-896-L17-C13	13	0	-- ; 13,381	13381	21.433	0	-4	Ia;Ia.4
C	AG-896-L20	GCA_902528985.1	BATS	31.07;-64.17	10	2009-07-14	SWC-09	1078158	29.43	29.0104	3	No (Left)	AG-896-L20-C3	69	0	61,021; --	61021	24.17	62.0588	6.5	Ia;Ia.4;Ia.4/III
D	AG-896-M11	GCA_902529095.1	BATS	31.07;-64.17	10	2009-07-14	SWC-09	597567	29.62	25.8844	3	No (Right)	AG-896-M11-C6	18	0	-- ; 17,451	17451	23.133	35.4118	6	Ia;Ia.4
B	AG-896-O18	GCA_902529645.1	BATS	31.07;-64.17	10	2009-07-14	SWC-09	1292334	29.21	25.4409	2	No (Both)	AG-896-O18-C3;AG-896-O18-C8	48;11	0	48,742;10,785	59527	22.89	10.7;2.1	-1;-0.5	Ia;Ia.3;Ia.3/V (gWID)
B	AG-897-E16	GCA_902530875.1	BATS	31.07;-64.17	10	2009-07-14	SWC-09	980664	29.66	27.9304	3	No (Both)	AG-897-E16-C2;AG-897-E16-C22	23;5	0	26,967;5,065	32032	22.62	75.8;78.5	22.5;53	Ib;Ib.2
B	AG-897-G09	GCA_902531175.1	BATS	31.07;-64.17	10	2009-07-14	SWC-09	1297415	29.15	23.2954	2	No (Both)	AG-897-G09-C5;AG-897-G09-C4	37;13	0	37,416;15,124	52540	23.48	23.9;8.5	4;-4	Ib;Ib.1
B	AG-897-G15	GCA_902531765.1	BATS	31.07;-64.17	10	2009-07-14	SWC-09	1052562	29.29	25.75	2	No (Both)	AG-897-G15-C2;AG-897-G15-C3	14;8	0	12,688;9,217	21905	22.47	9.9;58.7	0;7	Ia;Ia.4;Ia.4/III
D	AG-897-N19	GCA_902532355.1	BATS	31.07;-64.17	10	2009-07-14	SWC-09	1082498	29.4	27.405	3	No (Right)	AG-897-N19-C8	17	0	-- ; 18,473	18473	23.45	86.9375	16	Ia;Ia.4
B	AG-897-O11	GCA_902532515.1	BATS	31.07;-64.17	10	2009-07-14	SWC-09	1091099	29.12	22.5076	2	No (Both)	AG-897-O11-C5;AG-897-O11-C10	5;29	0	3,483;28,382	31865	23.33	-0.8;10.7	-0.5;-4	Ia;Ia.3;Ia.3/V (gWID)
D	AG-897-O16	GCA_902532525.1	BATS	31.07;-64.17	10	2009-07-14	SWC-09	1183021	29.33	23.8164	2	No (Right)	AG-897-O16-C4	56	0	-- ; 57,896	57896	23.53	11.0909	3	Ib;Ib.1
B	AG-898-C07	GCA_902533445.1	BATS	31.07;-64.17	10	2009-07-14	SWC-09	1133988	29.43	29.7239	3	No (Both)	AG-898-C07-C8;AG-898-C07-C9	36;4	0	37,138;3,811	40949	23.95	6.0;15.7	1;10	Ia;Ia.3;Ia.3/VI
B	AG-898-C14	GCA_902533545.1	BATS	31.07;-64.17	10	2009-07-14	SWC-09	930211	29.2	24.3904	2	No (Both)	AG-898-C14-C2;AG-898-C14-C12	38;17	0	34,387;17,863	52250	23	4.4;6.2	1;0	Ib;Ib.2
B	AG-898-F08	GCA_902534375.1	BATS	31.07;-64.17	10	2009-07-14	SWC-09	552298	29.24	24.7707	2	No (Both)	AG-898-F08-C7;AG-898-F08-C2	14;35	0	13,996;36,046	50042	22.86	11.5;17.9	0;3	Ia;Ia.4;Ia.4/I
D	AG-898-F23	GCA_902534465.1	BATS	31.07;-64.17	10	2009-07-14	SWC-09	1104587	29.6	24.209	2.5	No (Right)	AG-898-F23-C10	12	0	-- ; 12,111	12111	23.053	-2.2727	-11	Ib;Ib.2
A	AG-898-G21	GCA_902534735.1	BATS	31.07;-64.17	10	2009-07-14	SWC-09	1149198	29.25	27.0871	3	Yes	AG-898-G21-C1	70	0	76380	76380	22.874	31.2754	1	Ib;Ib.1
C	AG-898-J15	GCA_902535275.1	BATS	31.07;-64.17	10	2009-07-14	SWC-09	873238	29.51	22.722	2	No (Left)	AG-898-J15-C11	11	0	12,244; --	12244	24.518	16.4	7	Ib;Ib.2
C	AG-898-K21	GCA_902535625.1	BATS	31.07;-64.17	10	2009-07-14	SWC-09	978068	29.22	24.0324	3	No (Left)	AG-898-K21-C3	36	0	35,688; --	35688	25.177	12.7143	0	Ib;Ib.1
D	AG-898-P10	GCA_902536815.1	BATS	31.07;-64.17	10	2009-07-14	SWC-09	984508	29.07	22.4239	2	No (Right)	AG-898-P10-C9	36	0	-- ; 35,015	35015	22.396	19.4	0	Ib;Ib.2
D	AG-898-P13	GCA_902536805.1	BATS	31.07;-64.17	10	2009-07-14	SWC-09	1042781	28.77	23.4791	2	No (Right)	AG-898-P13-C3	53	0	-- ; 52,292	52292	23.709	18.7115	0.5	Ib;Ib
D	AG-898-P18	GCA_902536915.1	BATS	31.07;-64.17	10	2009-07-14	SWC-09	1133328	29.37	24.4938	2	No (Right)	AG-898-P18-C2	28	0	-- ; 28,865	28865	22.882	0.5926	-4	Ib;Ib.1
A	AG-899-A06	GCA_902537055.1	BATS	31.07;-64.17	10	2009-07-14	SWC-09	1215984	29.1	24.9062	2	Yes	AG-899-A06-C2	56	0	59839	59839	23.157	20.0182	8	Ib;Ib.1
A	AG-899-B05	GCA_902537345.1	BATS	31.07;-64.17	10	2009-07-14	SWC-09	1166945	29.29	25.9536	2	Yes	AG-899-B05-C2	60	0	59789	59789	23.232	12.3559	-1	Ia;Ia.3;Ia.3/V (gWID)
A	AG-899-C17	GCA_902537555.1	BATS	31.07;-64.17	10	2009-07-14	SWC-09	1113599	29.13	22.8751	2	Yes	AG-899-C17-C1	76	0	74101	74101	24.121	2.24	-1	Ib;Ib.2
D	AG-899-D19	GCA_902537785.1	BATS	31.07;-64.17	10	2009-07-14	SWC-09	1223558	29.52	26.6992	2	No (Right)	AG-899-D19-C9	25	0	-- ; 20,903	20903	23.939	48.25	22	Ib;Ib.1
D	AG-899-E08	GCA_902537835.1	BATS	31.07;-64.17	10	2009-07-14	SWC-09	1060721	28.66	24.3599	2	No (Right)	AG-899-E08-C3	39	0	-- ; 37,460	37460	22.704	24.8158	2	Ia;Ia.4
A	AG-899-G02	GCA_902538495.1	BATS	31.07;-64.17	10	2009-07-14	SWC-09	966357	29.36	25.2271	3	Yes	AG-899-G02-C5	38	0	37956	37956	22.426	13.7568	3	Ia;Ia.4;Ia.4/II
D	AG-899-G03	GCA_902538525.1	BATS	31.07;-64.17	10	2009-07-14	SWC-09	957889	29.06	21.7515	2	No (Right)	AG-899-G03-C4	10	0	-- ; 10,344	10344	22.216	16.5556	3	Ib;Ib.1
B	AG-899-G20	GCA_902538795.1	BATS	31.07;-64.17	10	2009-07-14	SWC-09	834604	29.75	24.4233	2.5	No (Both)	AG-899-G20-C19;AG-899-G20-C4	13;11	0	12,668;11,390	24058	24.92	25.3;20.5	3;5	Ib;Ib.2
B	AG-899-G21	GCA_902538745.1	BATS	31.07;-64.17	10	2009-07-14	SWC-09	852500	29.72	24.1808	2	No (Both)	AG-899-G21-C10;AG-899-G21-C5	12;19	0	11,722;17,659	29381	23.01	-3.6;2.7	-1;-4	Ia;Ia.4;Ia.4/II
D	AG-899-I20	GCA_902539005.1	BATS	31.07;-64.17	10	2009-07-14	SWC-09	705386	29.42	27.025	2	No (Right)	AG-899-I20-C7	23	0	-- ; 22,861	22861	23.363	19.5909	2.5	Ia;Ia.4
B	AG-899-J02	GCA_902539165.1	BATS	31.07;-64.17	10	2009-07-14	SWC-09	1207928	29.53	26.9139	3	No (Both)	AG-899-J02-C1;AG-899-J02-C6	7;39	0	5,978;39,320	45298	21.86	1.5;24.8	2.5;0.5	Ia;Ia.3;Ia.3/VII (gMED)
C	AG-899-J03	GCA_902539145.1	BATS	31.07;-64.17	10	2009-07-14	SWC-09	628729	29.61	25.5348	2	No (Left)	AG-899-J03-C2	11	0	11,683; --	11683	25.807	17.9	5	Ia;Ia.4;Ia.4/II
C	AG-899-J23	GCA_902539445.1	BATS	31.07;-64.17	10	2009-07-14	SWC-09	1104271	29.33	26.8191	3	No (Left)	AG-899-J23-C2	45	0	45,382; --	45382	24.395	18.1364	1	Ia;Ia.4;Ia.4/III
D	AG-899-M07	GCA_902540235.1	BATS	31.07;-64.17	10	2009-07-14	SWC-09	1164637	29.6	24.1333	3	No (Right)	AG-899-M07-C1	21	0	-- ; 21,584	21584	23.763	21.6	5.5	Ia;Ia.4
B	AG-899-M19	GCA_902540355.1	BATS	31.07;-64.17	10	2009-07-14	SWC-09	1114171	29	23.1642	2	No (Both)	AG-899-M19-C13;AG-899-M19-C9	6;36	0	6,057;37,775	43832	22.88	-5.2;10.2	-4;4	Ib;Ib
B	AG-899-N21	GCA_902540595.1	BATS	31.07;-64.17	10	2009-07-14	SWC-09	1206609	29.77	29.6771	3	No (Both)	AG-899-N21-C1;AG-899-N21-C14	17;3	0	15,144;2,013	17157	23.29	32.2;1.5	3.5;1.5	Ia;Ia.3;Ia.3/VII (gMED)
D	AG-899-O04	GCA_902540745.1	BATS	31.07;-64.17	10	2009-07-14	SWC-09	1228388	29.21	24.079	2	No (Right)	AG-899-O04-C2	25	0	-- ; 25,687	25687	22.564	5	-4	Ib;Ib.1
D	AG-899-O16	GCA_902540855.1	BATS	31.07;-64.17	10	2009-07-14	SWC-09	1169641	29.52	26.1857	3	No (Right)	AG-899-O16-C11	11	0	-- ; 12,822	12822	28.085	28.2	19	Ib;Ib.2
D	AG-900-B23	GCA_902541825.1	BATS	31.07;-64.17	10	2009-07-14	SWC-09	873351	29.49	25.3796	2	No (Right)	AG-900-B23-C6	11	0	-- ; 10,768	10768	23.217	13.8	-2.5	Ia;Ia.4
C	AG-900-C09	GCA_902541925.1	BATS	31.07;-64.17	10	2009-07-14	SWC-09	740124	29.74	23.7799	2	No (Left)	AG-900-C09-C5	14	0	12,543; --	12543	22.53	12.7692	0	Ia;Ia.4;Ia.4/I
A	AG-900-E18	GCA_902542605.1	BATS	31.07;-64.17	10	2009-07-14	SWC-09	1014459	29.55	25.0274	3	Yes	AG-900-E18-C2	41	0	37702	37702	23.943	7.85	0	Ia;Ia.4
B	AG-900-G16	GCA_902543295.1	BATS	31.07;-64.17	10	2009-07-14	SWC-09	1309971	29.27	23.353	2	No (Both)	AG-900-G16-C2;AG-900-G16-C1	57;9	0	55,865;9,437	65302	23.05	5.0;42.5	0.5;25	Ib;Ib.1
B	AG-900-G22	GCA_902543405.1	BATS	31.07;-64.17	10	2009-07-14	SWC-09	1134754	29.51	25.3868	3	No (Both)	AG-900-G22-C1;AG-900-G22-C4	28;10	0	29,303;13,493	42796	22.16	42.1;24.4	4;-4	Ib;Ib.2
C	AG-900-I09	GCA_902543545.1	BATS	31.07;-64.17	10	2009-07-14	SWC-09	839920	29.7	25.7187	3	No (Left)	AG-900-I09-C1	27	0	27,927; --	27927	24.435	13.1154	-0.5	Ia;Ia.4
B	AG-900-I13	GCA_902543485.1	BATS	31.07;-64.17	10	2009-07-14	SWC-09	1309552	29.13	22.783	2	No (Both)	AG-900-I13-C4;AG-900-I13-C3	10;44	0	8,552;48,343	56895	22.7	6.0;6.9	0;0	Ib;Ib.1
B	AG-900-I19	GCA_902543575.1	BATS	31.07;-64.17	10	2009-07-14	SWC-09	1191560	29.35	22.037	2	No (Both)	AG-900-I19-C2;AG-900-I19-C15	15;4	0	15,957;3,677	19634	22.98	8.4;-2.7	-1;-4	Ib;Ib.1
B	AG-900-K21	GCA_902544135.1	BATS	31.07;-64.17	10	2009-07-14	SWC-09	1137313	29.46	26.1096	3	No (Both)	AG-900-K21-C5;AG-900-K21-C1	47;6	0	46,540;6,039	52579	23.67	12.2;23.0	2;11	Ia;Ia.4;Ia.4/II
B	AG-900-N22	GCA_902544985.1	BATS	31.07;-64.17	10	2009-07-14	SWC-09	927933	29.21	30.531	3	No (Both)	AG-900-N22-C1;AG-900-N22-C6	32;23	0	33,256;23,416	56672	23.74	29.7;34.0	4;1	Ia;Ia.4;Ia.4/III
C	AG-900-O06	GCA_902545035.1	BATS	31.07;-64.17	10	2009-07-14	SWC-09	1022431	29.39	25.0292	3	No (Left)	AG-900-O06-C4	14	0	13,153; --	13153	25.667	28.1538	1	Ib;Ib.2
D	AG-900-O17	GCA_902545065.1	BATS	31.07;-64.17	10	2009-07-14	SWC-09	1005327	29.43	25.5218	2	No (Right)	AG-900-O17-C11	10	0	-- ; 10,468	10468	22.879	15.2222	1	Ib;Ib.1
C	AG-901-A07	GCA_902545635.1	BATS	31.07;-64.17	10	2009-07-14	SWC-09	1147963	29.41	24.2445	2	No (Left)	AG-901-A07-C6	34	0	29,084; --	29084	23.061	19.3939	4	Ib;Ib.2
B	AG-901-C21	GCA_902546375.1	BATS	31.07;-64.17	10	2009-07-14	SWC-09	856908	29.43	27.1608	3	No (Both)	AG-901-C21-C16;AG-901-C21-C1	12;23	0	11,741;23,120	34861	24.01	9.0;14.1	-1;-1	Ia;Ia.4;Ia.4/III
C	AG-901-D09	GCA_902546455.1	BATS	31.07;-64.17	10	2009-07-14	SWC-09	875761	29.94	26.6474	3	No (Left)	AG-901-D09-C1	21	0	21,028; --	21028	24.401	16.5	-1	Ia;Ia.4;Ia.4/I
A	AG-901-F21	GCA_902547215.1	BATS	31.07;-64.17	10	2009-07-14	SWC-09	794920	29.57	25.384	2	Yes	AG-901-F21-C1	33	2	36814	36814	25.3	46.9	24.5	Ib;Ib.4	Island not between 23S and 5S
D	AG-901-G05	GCA_902547265.1	BATS	31.07;-64.17	10	2009-07-14	SWC-09	907110	29.5	24.6055	2	No (Right)	AG-901-G05-C9	22	0	-- ; 25,405	25405	23.334	40.2381	8	Ib;Ib.2
B	AG-901-I06	GCA_902547535.1	BATS	31.07;-64.17	10	2009-07-14	SWC-09	1279909	29.44	23.1703	3	No (Both)	AG-901-I06-C3;AG-901-I06-C2	34;28	0	34,072;28,498	62570	22.64	43.2;9.4	3;-1	Ib;Ib.2
C	AG-901-I21	GCA_902547585.1	BATS	31.07;-64.17	10	2009-07-14	SWC-09	1006321	28.78	22.2026	2	No (Left)	AG-901-I21-C2	24	1	24,997; --	24997	23.9	26.7	4	Ib;Ib.4	Island not between 23S and 5S
C	AG-901-J10	GCA_902547785.1	BATS	31.07;-64.17	10	2009-07-14	SWC-09	830141	29.24	24.7042	2	No (Left)	AG-901-J10-C7	44	0	43,031; --	43031	24.952	31.093	1	Ia;Ia.4;Ia.4/III
B	AG-901-N23	GCA_902548765.1	BATS	31.07;-64.17	10	2009-07-14	SWC-09	580965	29.64	29.5055	3	No (Both)	AG-901-N23-C3;AG-901-N23-C5	7;18	0	6,444;18,733	25177	23.04	3.2;24.1	6.5;4	Ia;Ia.4
B	AG-901-P06	GCA_902549165.1	BATS	31.07;-64.17	10	2009-07-14	SWC-09	872779	29.59	28.8594	4	No (Both)	AG-901-P06-C1;AG-901-P06-C2	14;13	0	13,796;12,624	26420	23.4	27.9;6.8	6;0	Ia;Ia.4;Ia.4/III
D	AG-901-P18	GCA_902549425.1	BATS	31.07;-64.17	10	2009-07-14	SWC-09	896151	29.44	27.3004	3	No (Right)	AG-901-P18-C12	25	0	-- ; 25,334	25334	23.731	13.2917	2	Ia;Ia.4
C	AG-903-E15	GCA_902550425.1	BATS	31.07;-64.17	10	2009-07-14	SWC-09	964850	29.72	26.7527	3	No (Left)	AG-903-E15-C3	36	0	32,473; --	32473	24.476	22	1	Ia;Ia.4;Ia.4/I
B	AG-903-F09	GCA_902550615.1	BATS	31.07;-64.17	10	2009-07-14	SWC-09	1077502	29.64	26.2684	3	No (Both)	AG-903-F09-C14;AG-903-F09-C4	15;15	0	13,385;14,274	27659	22.81	-3.7;7.6	-2;2.5	Ia;Ia.4;Ia.4/I
D	AG-903-I15	GCA_902551375.1	BATS	31.07;-64.17	10	2009-07-14	SWC-09	748822	29.12	22.7588	2	No (Right)	AG-903-I15-C6	21	0	-- ; 20,888	20888	23.066	6.25	0	Ib;Ib.1
B	AG-903-I18	GCA_902551505.1	BATS	31.07;-64.17	10	2009-07-14	SWC-09	709368	29.59	25.6413	3	No (Both)	AG-903-I18-C19;AG-903-I18-C1	6;40	0	4,871;39,164	44035	23.2	16.2;22.5	3;2	Ia;Ia.4
B	AG-903-J17	GCA_902551675.1	BATS	31.07;-64.17	10	2009-07-14	SWC-09	902651	28.97	26.3638	3	No (Both)	AG-903-J17-C1;AG-903-J17-C20	40;5	0	39,877;4,596	44473	22.5	28.1;5.8	1;2	Ia;Ia.4
C	AG-903-K07	GCA_902551755.1	BATS	31.07;-64.17	10	2009-07-14	SWC-09	1070994	29.51	23.1	1	No (Left)	AG-903-K07-C1	43	0	47,710; --	47710	23.94	22.9	9	Ib;Ib.4	Island not between 23S and 5S
B	AG-903-L07	GCA_902551985.1	BATS	31.07;-64.17	10	2009-07-14	SWC-09	1255748	29.52	23.1715	2	No (Both)	AG-903-L07-C2;AG-903-L07-C5	29;18	0	31,640;18,240	49880	24.82	29.3;31.6	9;20	Ib;Ib.2
D	AG-903-M09	GCA_902552245.1	BATS	31.07;-64.17	10	2009-07-14	SWC-09	1148626	29.28	24.6639	3	No (Right)	AG-903-M09-C2	65	0	-- ; 64,123	64123	23.308	11.9531	2	Ib;Ib.2
D	AG-903-M17	GCA_902552305.1	BATS	31.07;-64.17	10	2009-07-14	SWC-09	831769	28.61	24.7343	3	No (Right)	AG-903-M17-C1	36	0	-- ; 37,379	37379	22.735	8.4	1	Ia;Ia.4
B	AG-903-N10	GCA_902552505.1	BATS	31.07;-64.17	10	2009-07-14	SWC-09	966074	29.66	24.8036	3	No (Both)	AG-903-N10-C6;AG-903-N10-C2	6;27	0	5,433;27,837	33270	24.35	10.6;55.9	2;36.5	Ib;Ib.2
B	AG-903-O06	GCA_902552755.1	BATS	31.07;-64.17	10	2009-07-14	SWC-09	1006493	29.29	23.1381	3	No (Both)	AG-903-O06-C12;AG-903-O06-C1	10;45	0	9,432;49,448	58880	22.55	-0.9;10.7	-7;0.5	Ib;Ib.2
D	AG-903-O08	GCA_902552805.1	BATS	31.07;-64.17	10	2009-07-14	SWC-09	1072515	29.45	26.7372	3	No (Right)	AG-903-O08-C12	29	0	-- ; 29,556	29556	22.831	26.3571	6	Ia;Ia.4
C	AG-904-E19	GCA_902554565.1	BATS	31.07;-64.17	10	2009-07-14	SWC-09	953819	30.02	27.8819	3	No (Left)	AG-904-E19-C8	33	0	31,287; --	31287	23.626	10.9062	1.5	Ia;Ia.3;Ia.3/VI
D	AG-904-F02	GCA_902554685.1	BATS	31.07;-64.17	10	2009-07-14	SWC-09	947754	29.49	26.6726	3	No (Right)	AG-904-F02-C6	16	0	-- ; 16,073	16073	23.238	25	4	Ia;Ia.4
B	AG-904-F14	GCA_902554745.1	BATS	31.07;-64.17	10	2009-07-14	SWC-09	799725	29.5	24.1253	3	No (Both)	AG-904-F14-C7;AG-904-F14-C6	1;12	0	299;15,109	15408	21.09	0.0;9.0	0;2	Ia;Ia.3;Ia.3/V (gWID)
D	AG-904-F15	GCA_902554755.1	BATS	31.07;-64.17	10	2009-07-14	SWC-09	831162	29.35	27.9709	3	No (Right)	AG-904-F15-C8	25	0	-- ; 27,489	27489	23.213	12.1667	1	Ia;Ia.3;Ia.3/VI
B	AG-904-G05	GCA_902555065.1	BATS	31.07;-64.17	10	2009-07-14	SWC-09	1199979	29.22	23.9952	2	No (Both)	AG-904-G05-C6;AG-904-G05-C1	48;20	0	46,440;19,358	65798	23.12	11.1;5.5	2;-1	Ib;Ib.1
C	AG-904-G21	GCA_902555275.1	BATS	31.07;-64.17	10	2009-07-14	SWC-09	1229387	29.54	25.1155	3	No (Left)	AG-904-G21-C7	34	0	34,967; --	34967	25.172	17.7273	1	Ib;Ib.2
A	AG-904-K03	GCA_902555585.1	BATS	31.07;-64.17	10	2009-07-14	SWC-09	1348513	29.54	24.352	3	Yes	AG-904-K03-C2	58	0	59573	59573	23.833	11.1579	1	Ib;Ib.2
D	AG-904-L02	GCA_902555965.1	BATS	31.07;-64.17	10	2009-07-14	SWC-09	1055860	29.53	24.6563	3	No (Right)	AG-904-L02-C1	29	0	-- ; 28,587	28587	23.091	20.3214	2	Ia;Ia.4
D	AG-904-M13	GCA_902556235.1	BATS	31.07;-64.17	10	2009-07-14	SWC-09	817392	29.42	25.1139	2	No (Right)	AG-904-M13-C8	22	0	-- ; 21,520	21520	22.612	23	8	Ia;Ia.3;Ia.3/V (gWID)
B	AG-904-M22	GCA_902556295.1	BATS	31.07;-64.17	10	2009-07-14	SWC-09	790362	29.88	27.2395	2	No (Both)	AG-904-M22-C1;AG-904-M22-C2	4;13	0	3,489;14,561	18050	21.74	56.7;6.5	16;0.5	Ia;Ia.4
D	AG-904-N09	GCA_902556535.1	BATS	31.07;-64.17	10	2009-07-14	SWC-09	1105947	29.59	23.9143	2	No (Right)	AG-904-N09-C9	11	0	-- ; 12,506	12506	27.131	17	-2.5	Ib;Ib.2
B	AG-904-P13	GCA_902557055.1	BATS	31.07;-64.17	10	2009-07-14	SWC-09	1019320	29.59	23.4709	2	No (Both)	AG-904-P13-C7;AG-904-P13-C1	12;22	0	11,961;20,891	32852	23.19	3.1;12.5	0;-4	Ib;Ib.1
B	AG-905-D17	GCA_902558225.1	BATS	31.07;-64.17	10	2009-07-14	SWC-09	871310	29.34	26.7641	2	No (Both)	AG-905-D17-C6;AG-905-D17-C13	45;5	0	47,649;3,668	51317	23.22	14.4;31.0	1.5;35.5	Ia;Ia.4
B	AG-905-E10	GCA_902558445.1	BATS	31.07;-64.17	10	2009-07-14	SWC-09	1065393	29.51	25.9748	3	No (Both)	AG-905-E10-C12;AG-905-E10-C6	12;32	0	10,820;32,040	42860	23.65	18.5;23.0	1;3	Ia;Ia.4;Ia.4/I
B	AG-905-E11	GCA_902558435.1	BATS	31.07;-64.17	10	2009-07-14	SWC-09	1320466	29.29	24.6586	2	No (Both)	AG-905-E11-C6;AG-905-E11-C13	53;10	0	55,652;9,841	65493	22.88	25.9;33.9	2.5;1	Ib;Ib.2
C	AG-905-E21	GCA_902558525.1	BATS	31.07;-64.17	10	2009-07-14	SWC-09	914083	29.3	21.2815	2	No (Left)	AG-905-E21-C5	41	0	42,507; --	42507	25.043	15.825	-2.5	Ia;Ia.3;Ia.3/V (gWID)
D	AG-905-G02	GCA_902558765.1	BATS	31.07;-64.17	10	2009-07-14	SWC-09	988731	29.17	25.3139	2	No (Right)	AG-905-G02-C1	46	0	-- ; 48,498	48498	24.007	27.8444	4	Ia;Ia.4
B	AG-905-M05	GCA_902560075.1	BATS	31.07;-64.17	10	2009-07-14	SWC-09	1177254	29.06	23.0984	2	No (Both)	AG-905-M05-C4;AG-905-M05-C2	25;19	0	25,024;19,913	44937	23.72	41.6;4.4	19.5;-0.5	Ib;Ib
A	AG-905-M18	GCA_902560185.1	BATS	31.07;-64.17	10	2009-07-14	SWC-09	903251	29.76	28.1152	3	Yes	AG-905-M18-C1	42	0	43860	43860	24.453	37.122	7	Ia;Ia.4;Ia.4/I
B	AG-905-M20	GCA_902560175.1	BATS	31.07;-64.17	10	2009-07-14	SWC-09	917362	29.86	25.5476	3	No (Both)	AG-905-M20-C11;AG-905-M20-C5	24;31	0	20,615;30,011	50626	21.88	13.0;5.5	-1;-0.5	Ia;Ia.3;Ia.3/VII (gMED)
C	AG-905-O08	GCA_902560585.1	BATS	31.07;-64.17	10	2009-07-14	SWC-09	1210555	29.54	23.8125	3	No (Left)	AG-905-O08-C1	37	0	37,631; --	37631	25.769	37.5833	17	Ib;Ib.2
C	AG-905-P05	GCA_902560805.1	BATS	31.07;-64.17	10	2009-07-14	SWC-09	1211492	29.28	26.6092	3	No (Left)	AG-905-P05-C2	28	0	30,146; --	30146	22.199	9.037	-4	Ia;Ia.3;Ia.3/VI
D	AG-905-P17	GCA_902561015.1	BATS	31.07;-64.17	10	2009-07-14	SWC-09	834334	29.52	27.7407	3	No (Right)	AG-905-P17-C6	41	0	-- ; 39,699	39699	23.547	14.375	1	Ia;Ia.4
C	AG-907-A13	GCA_902561075.1	BATS	31.07;-64.17	10	2009-07-14	SWC-09	890047	28.72	24.7062	2	No (Left)	AG-907-A13-C3	40	0	40,238; --	40238	22.605	16.6667	3	Ib;Ib
D	AG-907-B09	GCA_902561535.1	BATS	31.07;-64.17	10	2009-07-14	SWC-09	990043	29.59	24.6658	2	No (Right)	AG-907-B09-C4	23	2	-- ; 21,657	21657	24.957	23.2273	2.5	IIIa
C	AG-907-B22	GCA_902561625.1	BATS	31.07;-64.17	10	2009-07-14	SWC-09	505879	29.3	26.9761	2	No (Left)	AG-907-B22-C1	26	0	27,256; --	27256	23.393	15.28	0	Ia;Ia.4;Ia.4/II
A	AG-907-C04	GCA_902561665.1	BATS	31.07;-64.17	10	2009-07-14	SWC-09	1127636	29.32	26.5396	3	Yes	AG-907-C04-C2	57	0	62216	62216	24.021	22.4286	0.5	Ia;Ia.4;Ia.4/III
A	AG-907-C09	GCA_902561765.1	BATS	31.07;-64.17	10	2009-07-14	SWC-09	1213573	29.18	24.7725	3	Yes	AG-907-C09-C2	68	0	65851	65851	23.77	15.6567	-1	Ib;Ib.2
D	AG-907-C16	GCA_902561895.1	BATS	31.07;-64.17	10	2009-07-14	SWC-09	1183770	29.46	24.5246	2	No (Right)	AG-907-C16-C4	12	0	-- ; 11,039	11039	22.855	1.1818	-4	Ia;Ia.3;Ia.3/V (gWID)
A	AG-907-E04	GCA_902562205.1	BATS	31.07;-64.17	10	2009-07-14	SWC-09	1027610	29.65	23.83	2	Yes	AG-907-E04-C3	31	2	31716	31716	24.3	35.6	12.5	Ib;Ib.4	Island not between 23S and 5S
B	AG-907-F09	GCA_902562645.1	BATS	31.07;-64.17	10	2009-07-14	SWC-09	1215757	29.27	21.5116	2	No (Both)	AG-907-F09-C4;AG-907-F09-C3	33;13	0	31,877;15,253	47130	22.12	4.5;5.3	-2.5;-9.5	Ib;Ib.2
A	AG-907-G02	GCA_902562825.1	BATS	31.07;-64.17	10	2009-07-14	SWC-09	740712	29.64	26.2516	3	Yes	AG-907-G02-C2	60	0	63007	63007	23.253	12.9322	-4	Ia;Ia.4;Ia.4/II
C	AG-907-G18	GCA_902562935.1	BATS	31.07;-64.17	10	2009-07-14	SWC-09	877991	28.61	25.434	2	No (Left)	AG-907-G18-C5	11	0	11,336; --	11336	23.527	20.5	21.5	Ib;Ib.4	Island not between 23S and 5S
B	AG-907-J03	GCA_902563555.1	BATS	31.07;-64.17	10	2009-07-14	SWC-09	934334	29.64	28.1508	3	No (Both)	AG-907-J03-C2;AG-907-J03-C7	37;8	0	37,030;8,908	45938	22.58	43.9;20.7	10;11	Ia;Ia.4;Ia.4/II
D	AG-907-K11	GCA_902563825.1	BATS	31.07;-64.17	10	2009-07-14	SWC-09	1057587	29.77	24.1285	3	No (Right)	AG-907-K11-C6	23	0	-- ; 21,208	21208	24.043	24.4091	1	Ib;Ib.2
B	AG-907-M07	GCA_902564385.1	BATS	31.07;-64.17	10	2009-07-14	SWC-09	1080287	29.4	23.3179	2	No (Both)	AG-907-M07-C11;AG-907-M07-C6	4;18	0	2,517;20,980	23497	22.37	-4.0;10.4	1;4	Ib;Ib.1
D	AG-907-O16	GCA_902564955.1	BATS	31.07;-64.17	10	2009-07-14	SWC-09	1024745	29.65	23.8282	3	No (Right)	AG-907-O16-C5	16	0	-- ; 19,300	19300	25.539	44.8	33	Ib;Ib.2
D	AG-908-A06	GCA_902565385.1	BATS	31.07;-64.17	10	2009-07-14	SWC-09	789585	29.19	25.7241	3	No (Right)	AG-908-A06-C2	21	0	-- ; 20,828	20828	22.311	19.15	6.5	Ia;Ia.4
D	AG-908-C18	GCA_902566155.1	BATS	31.07;-64.17	10	2009-07-14	SWC-09	1162076	29.21	23.0775	2	No (Right)	AG-908-C18-C3	19	0	-- ; 21,669	21669	21.805	23.6111	5.5	Ia;Ia.3;Ia.3/V (gWID)
A	AG-908-D18	GCA_902566485.1	BATS	31.07;-64.17	10	2009-07-14	SWC-09	875865	29.47	24.9328	3	Yes	AG-908-D18-C4	44	0	43341	43341	24.819	15.6047	-4	Ia;Ia.4
A	AG-908-E04	GCA_902566535.1	BATS	31.07;-64.17	10	2009-07-14	SWC-09	755345	28.78	24.7942	3	Yes	AG-908-E04-C1	59	0	60487	60487	24.802	22.2241	1.5	Ia;Ia.4
C	AG-908-E18	GCA_902566755.1	BATS	31.07;-64.17	10	2009-07-14	SWC-09	843990	29.7	22.4179	1	No (Left)	AG-908-E18-C1	23	0	23,882; --	23882	23.75	29.7273	6	Ib;Ib.4	Island not between 23S and 5S
C	AG-908-I21	GCA_902567545.1	BATS	31.07;-64.17	10	2009-07-14	SWC-09	1122642	29.25	21.0254	2	No (Left)	AG-908-I21-C1	37	0	35,076; --	35076	24.763	10.75	-1	Ib;Ib.1
D	AG-908-K09	GCA_902567805.1	BATS	31.07;-64.17	10	2009-07-14	SWC-09	873437	29.05	24.7497	2	No (Right)	AG-908-K09-C4	38	0	-- ; 38,954	38954	22.054	17.2703	-1	Ib;Ib.1
C	AG-908-K15	GCA_902567985.1	BATS	31.07;-64.17	10	2009-07-14	SWC-09	938260	29.18	26.392	2	No (Left)	AG-908-K15-C16	14	0	14,703; --	14703	22.587	10.3077	1	Ia;Ia.3;Ia.3/V (gWID)
D	AG-908-O05	GCA_902568745.1	BATS	31.07;-64.17	10	2009-07-14	SWC-09	832123	29.4	24.5034	2	No (Right)	AG-908-O05-C8	19	0	-- ; 20,548	20548	22.771	15.2778	2	Ia;Ia.4
A	AG-908-O10	GCA_902568935.1	BATS	31.07;-64.17	10	2009-07-14	SWC-09	1018182	29.43	25.8759	2	Yes	AG-908-O10-C3	60	0	62293	62293	23.542	42.9831	1	Ia;Ia.4
A	AG-908-P04	GCA_902569065.1	BATS	31.07;-64.17	10	2009-07-14	SWC-09	1241755	29.35	26.329	3	Yes	AG-908-P04-C2	40	0	42803	42803	22.991	10.6667	2	Ib;Ib.1
D	AG-909-C08	GCA_902569955.1	BATS	31.07;-64.17	10	2009-07-14	SWC-09	918553	29.01	23.9241	2	No (Right)	AG-909-C08-C2	33	0	-- ; 34,969	34969	23.501	10.75	3.5	Ib;Ib
A	AG-909-E04	GCA_902570425.1	BATS	31.07;-64.17	10	2009-07-14	SWC-09	922378	28.79	22.544	2	Yes	AG-909-E04-C5	34	0	31520	31520	23.959	14.0909	1	Ia;Ia.4
C	AG-909-E18	GCA_902570545.1	BATS	31.07;-64.17	10	2009-07-14	SWC-09	727826	29.66	21.6222	2	No (Left)	AG-909-E18-C10	12	0	12,077; --	12077	22.655	16.6364	-1	Ib;Ib.2
B	AG-909-F14	GCA_902570695.1	BATS	31.07;-64.17	10	2009-07-14	SWC-09	1300591	29.22	23.8974	2	No (Both)	AG-909-F14-C8;AG-909-F14-C4	16;32	0	18,495;35,765	54260	23.15	56.2;26.4	19;6	Ib;Ib.1
B	AG-909-G06	GCA_902570835.1	BATS	31.07;-64.17	10	2009-07-14	SWC-09	789859	29.36	27.6275	3	No (Both)	AG-909-G06-C29;AG-909-G06-C13	4;18	0	3,706;18,492	22198	22.2	38.0;5.6	42;-1	Ia;Ia.3;Ia.3/VI
B	AG-909-G08	GCA_902571015.1	BATS	31.07;-64.17	10	2009-07-14	SWC-09	1120457	29.13	26.095	3	No (Both)	AG-909-G08-C3;AG-909-G08-C7	35;31	0	31,957;31,194	63151	23.24	25.7;33.5	1;3	Ia;Ia.4;Ia.4/III
C	AG-909-I04	GCA_902570915.1	BATS	31.07;-64.17	10	2009-07-14	SWC-09	948516	29.79	27.8569	3	No (Left)	AG-909-I04-C12	20	0	20,870; --	20870	25.228	34.6842	2	Ia;Ia.4;Ia.4/II
C	AG-909-I23	GCA_902571255.1	BATS	31.07;-64.17	10	2009-07-14	SWC-09	938077	29.45	26.3672	3	No (Left)	AG-909-I23-C4	44	0	41,309; --	41309	23.673	15.4419	0	Ia;Ia.4;Ia.4/II
D	AG-909-J05	GCA_902571395.1	BATS	31.07;-64.17	10	2009-07-14	SWC-09	1025151	29.2	25.4183	2	No (Right)	AG-909-J05-C6	35	0	-- ; 38,524	38524	23.546	32.1176	3	Ia;Ia.4
C	AG-909-J19	GCA_902571475.1	BATS	31.07;-64.17	10	2009-07-14	SWC-09	800336	29.67	23.0128	2	No (Left)	AG-909-J19-C13	14	0	13,318; --	13318	23.389	10.8462	3	Ia;Ia.4
D	AG-909-K18	GCA_902571625.1	BATS	31.07;-64.17	10	2009-07-14	SWC-09	506613	29.97	26.3612	3	No (Right)	AG-909-K18-C6	11	0	-- ; 11,352	11352	22.375	16.6	8.5	Ia;Ia.4
C	AG-909-L14	GCA_902571915.1	BATS	31.07;-64.17	10	2009-07-14	SWC-09	721616	29.34	24.6845	2	No (Left)	AG-909-L14-C4	16	0	13,520; --	13520	26.243	19.2667	4	Ia;Ia.4
C	AG-910-B05	GCA_902573465.1	BATS	31.07;-64.17	10	2009-07-14	SWC-09	1083907	29.38	26.3607	3	No (Left)	AG-910-B05-C9	11	0	13,192; --	13192	24.295	13.6	6.5	Ia;Ia.4;Ia.4/III
D	AG-910-C08	GCA_902573935.1	BATS	31.07;-64.17	10	2009-07-14	SWC-09	777311	29.21	22.6269	1	No (Right)	AG-910-C08-C11	15	2	-- ; 14,483	14483	25.133	9.4286	-2.5	IIIa
D	AG-910-C17	GCA_902574015.1	BATS	31.07;-64.17	10	2009-07-14	SWC-09	797338	28.79	24.1817	2	No (Right)	AG-910-C17-C13	15	0	-- ; 15,438	15438	23.41	21.7143	0	Ib;Ib.1
D	AG-910-C18	GCA_902574055.1	BATS	31.07;-64.17	10	2009-07-14	SWC-09	979531	29.54	26.5655	3	No (Right)	AG-910-C18-C4	28	0	-- ; 26,520	26520	23.956	56.8889	48	Ia;Ia.4
C	AG-910-D18	GCA_902574235.1	BATS	31.07;-64.17	10	2009-07-14	SWC-09	722521	29.4	25.723	3	No (Left)	AG-910-D18-C3	21	0	20,640; --	20640	24.7	18.75	-0.5	Ia;Ia.4
A	AG-910-E03	GCA_902574385.1	BATS	31.07;-64.17	10	2009-07-14	SWC-09	773265	29.38	23.9855	3	Yes	AG-910-E03-C1	63	0	63799	63799	24.112	18.6613	3	Ia;Ia.4;Ia.4/III
B	AG-910-E21	GCA_902574685.1	BATS	31.07;-64.17	10	2009-07-14	SWC-09	1040154	29.28	23.4684	2	No (Both)	AG-910-E21-C5;AG-910-E21-C1	28;4	0	25,548;4,047	29595	21.83	1.7;-2.7	-1;-4	Ib;Ib.1
B	AG-910-F03	GCA_902574775.1	BATS	31.07;-64.17	10	2009-07-14	SWC-09	964520	29.44	24.1378	2	No (Both)	AG-910-F03-C8;AG-910-F03-C1	6;37	0	4,052;41,193	45245	22.39	13.6;15.5	1;-1	Ia;Ia.4
D	AG-910-G21	GCA_902575185.1	BATS	31.07;-64.17	10	2009-07-14	SWC-09	938904	29.05	25.1354	2	No (Right)	AG-910-G21-C3	12	0	-- ; 12,777	12777	23.996	1.6364	0	Ib;Ib
B	AG-910-J05	GCA_902575535.1	BATS	31.07;-64.17	10	2009-07-14	SWC-09	890729	29.07	26.333	2	No (Both)	AG-910-J05-C8;AG-910-J05-C7	22;27	0	21,484;27,219	48703	22.81	17.5;6.7	0;0	Ib;Ib.1
B	AG-910-J22	GCA_902575795.1	BATS	31.07;-64.17	10	2009-07-14	SWC-09	1096647	29.75	25.3178	3	No (Both)	AG-910-J22-C11;AG-910-J22-C3	34;2	0	32,753;1,944	34697	23.86	5.1;-11.0	-4;-11	Ib;Ib.2
C	AG-910-K02	GCA_902575835.1	BATS	31.07;-64.17	10	2009-07-14	SWC-09	1147435	29.65	24.4012	2	No (Left)	AG-910-K02-C9	19	0	17,795; --	17795	23.979	28.8333	5	Ib;Ib.1
A	AG-910-L19	GCA_902576335.1	BATS	31.07;-64.17	10	2009-07-14	SWC-09	974679	29.7	29.2027	3	Yes	AG-910-L19-C3	41	0	44054	44054	22.232	15.95	-1	Ia;Ia.4;Ia.4/II
D	AG-910-M07	GCA_902576475.1	BATS	31.07;-64.17	10	2009-07-14	SWC-09	783678	29.36	23.5232	2	No (Right)	AG-910-M07-C10	17	0	-- ; 17,067	17067	22.002	41.4375	-1.5	Ib;Ib.1
D	AG-910-M08	GCA_902576575.1	BATS	31.07;-64.17	10	2009-07-14	SWC-09	761956	29.92	21.0313	2	No (Right)	AG-910-M08-C7	19	1	-- ; 18,304	18304	26.972	16.8889	3.5	IIb
B	AG-910-M23	GCA_902576815.1	BATS	31.07;-64.17	10	2009-07-14	SWC-09	1019154	29.05	24.2282	2	No (Both)	AG-910-M23-C1;AG-910-M23-C13	21;7	0	21,323;6,614	27937	22.3	5.0;18.5	-4;-2	Ib;Ib.1
B	AG-910-O15	GCA_902577285.1	BATS	31.07;-64.17	10	2009-07-14	SWC-09	933370	29.52	24.7247	2	No (Both)	AG-910-O15-C5;AG-910-O15-C6	24;41	0	20,450;43,031	63481	22.7	21.3;10.2	2;0	Ib;Ib.2
D	AG-911-A02	GCA_902577655.1	BATS	31.07;-64.17	10	2009-07-14	SWC-09	964053	28.63	26.1044	3	No (Right)	AG-911-A02-C3	11	0	-- ; 12,490	12490	22.562	26.4	5	Ib;Ib
B	AG-911-A16	GCA_902577875.1	BATS	31.07;-64.17	10	2009-07-14	SWC-09	939742	29.2	24.1335	3	No (Both)	AG-911-A16-C3;AG-911-A16-C17	37;3	0	35,873;2,227	38100	22.35	4.5;3.5	-1;3.5	Ib;Ib.1
B	AG-911-B19	GCA_902581435.1	BATS	31.07;-64.17	10	2009-07-14	SWC-09	593731	29.27	23.027	3	No (Both)	AG-911-B19-C6;AG-911-B19-C8	18;7	0	15,176;8,369	23545	25.31	6.1;19.2	-1;5	Ib;Ib.2
D	AG-911-D08	GCA_902578355.1	BATS	31.07;-64.17	10	2009-07-14	SWC-09	922779	29.02	24.2853	2	No (Right)	AG-911-D08-C8	30	0	-- ; 31,342	31342	23.572	16.3448	1	Ib;Ib.1
B	AG-911-D18	GCA_902578255.1	BATS	31.07;-64.17	10	2009-07-14	SWC-09	1009246	29.65	26.4049	3	No (Both)	AG-911-D18-C5;AG-911-D18-C2	46;1	0	43,345;890	44235	22.41	16.1;0.0	3;0	Ia;Ia.3;Ia.3/VII (gMED)
C	AG-911-D20	GCA_902578175.1	BATS	31.07;-64.17	10	2009-07-14	SWC-09	733951	29.82	25.5491	3	No (Left)	AG-911-D20-C13	14	0	14,335; --	14335	26.516	31.3846	11	Ia;Ia.3;Ia.3/VI
A	AG-911-E04	GCA_902578265.1	BATS	31.07;-64.17	10	2009-07-14	SWC-09	1086335	29.34	25.9793	3	Yes	AG-911-E04-C2	40	0	44228	44228	24.256	24.9744	4	Ia;Ia.4;Ia.4/III
A	AG-911-F11	GCA_902578525.1	BATS	31.07;-64.17	10	2009-07-14	SWC-09	1007830	28.6	24.4062	3	Yes	AG-911-F11-C10	25	0	29118	29118	23.35	10.7083	0.5	Ia;Ia.4
D	AG-911-G05	GCA_902578855.1	BATS	31.07;-64.17	10	2009-07-14	SWC-09	931085	29.47	28.1754	3	No (Right)	AG-911-G05-C9	9	0	-- ; 10,004	10004	21.621	17.125	-0.5	Ia;Ia.4
B	AG-911-G16	GCA_902581605.1	BATS	31.07;-64.17	10	2009-07-14	SWC-09	1156206	29.42	25.9015	2	No (Both)	AG-911-G16-C10;AG-911-G16-C21	36;1	0	39,708;586	40294	23.81	10.7;0.0	0;0	Ia;Ia.3;Ia.3/V (gWID)
B	AG-911-J19	GCA_902581585.1	BATS	31.07;-64.17	10	2009-07-14	SWC-09	1259210	29.45	23.9546	2	No (Both)	AG-911-J19-C3;AG-911-J19-C12	46;11	0	46,521;10,163	56684	23.1	12.3;-4.3	-1;-8	Ib;Ib.2
B	AG-911-J21	GCA_902581545.1	BATS	31.07;-64.17	10	2009-07-14	SWC-09	931099	28.95	23.9758	2	No (Both)	AG-911-J21-C8;AG-911-J21-C4	17;41	0	18,678;40,093	58771	22.9	22.3;21.5	7;0	Ib;Ib
A	AG-911-K15	GCA_902581445.1	BATS	31.07;-64.17	10	2009-07-14	SWC-09	1135627	29.23	23.593	2	Yes	AG-911-K15-C1	47	0	44503	44503	24.007	24.0217	5	Ib;Ib
B	AG-911-M11	GCA_902579505.1	BATS	31.07;-64.17	10	2009-07-14	SWC-09	932472	29.24	31.7378	4	No (Both)	AG-911-M11-C8;AG-911-M11-C18	28;7	0	24,212;8,418	32630	24.14	15.4;114.5	5;53	Ia;Ia.4;Ia.4/I
C	AG-911-M22	GCA_902579585.1	BATS	31.07;-64.17	10	2009-07-14	SWC-09	651622	29.65	22.055	2	No (Left)	AG-911-M22-C1	17	0	16,950; --	16950	25.77	34.125	13	IIb
C	AG-911-N14	GCA_902580275.1	BATS	31.07;-64.17	10	2009-07-14	SWC-09	1177651	29.16	24.0375	2	No (Left)	AG-911-N14-C6	11	0	12,093; --	12093	23.89	20.1	-2.5	Ib;Ib
B	AG-911-O08	GCA_902579855.1	BATS	31.07;-64.17	10	2009-07-14	SWC-09	920578	29.33	25.1508	2	No (Both)	AG-911-O08-C5;AG-911-O08-C7	5;32	0	4,148;31,329	35477	23.02	2.0;1.5	-3.5;-4	Ib;Ib.1
D	AG-911-O15	GCA_902580455.1	BATS	31.07;-64.17	10	2009-07-14	SWC-09	906895	28.68	24.4286	2	No (Right)	AG-911-O15-C10	14	0	-- ; 13,432	13432	22.558	19.9231	18	Ia;Ia.4
C	AG-911-P04	GCA_902580335.1	BATS	31.07;-64.17	10	2009-07-14	SWC-09	1005368	29.26	26.8294	2	No (Left)	AG-911-P04-C3	38	0	41,889; --	41889	24.357	28.8378	4	Ia;Ia.4;Ia.4/III
D	AG-911-P17	GCA_902580025.1	BATS	31.07;-64.17	10	2009-07-14	SWC-09	922655	29.4	25.8158	3	No (Right)	AG-911-P17-C4	17	0	-- ; 18,434	18434	23.462	86.9375	16	Ia;Ia.4
D	AG-912-B10	GCA_902581935.1	BATS	31.07;-64.17	10	2009-07-14	SWC-09	900770	29.07	24.2096	2	No (Right)	AG-912-B10-C11	22	0	-- ; 19,384	19384	23.571	18.1429	2	Ib;Ib
C	AG-912-C08	GCA_902582455.1	BATS	31.07;-64.17	10	2009-07-14	SWC-09	1073849	29.39	23.7234	2	No (Left)	AG-912-C08-C13	16	0	16,149; --	16149	23.549	18.0667	8	Ia;Ia.4;Ia.4/II
B	AG-912-E13	GCA_902582725.1	BATS	31.07;-64.17	10	2009-07-14	SWC-09	914654	29.56	28.0853	3	No (Both)	AG-912-E13-C13;AG-912-E13-C9	11;25	0	8,107;23,182	31289	23.36	50.8;14.7	29;1	Ib;Ib.2
D	AG-912-F07	GCA_902582845.1	BATS	31.07;-64.17	10	2009-07-14	SWC-09	923126	29.47	25.047	2	No (Right)	AG-912-F07-C2	25	0	-- ; 21,086	21086	22.721	4.7083	3	Ia;Ia.4
A	AG-912-F15	GCA_902633965.1	BATS	31.07;-64.17	10	2009-07-14	SWC-09	903680	29.06	25.6196	2	Yes	AG-912-F15-C2	43	0	41201	41201	23.968	32.4048	8.5	Ib;Ib.5
C	AG-912-G22	GCA_902583075.1	BATS	31.07;-64.17	10	2009-07-14	SWC-09	1186957	29.39	24.8014	3	No (Left)	AG-912-G22-C2	22	0	23,982; --	23982	23.313	25.3333	0	Ib;Ib.2
A	AG-912-I02	GCA_902633865.1	BATS	31.07;-64.17	10	2009-07-14	SWC-09	1329628	29.27	24.6812	2	Yes	AG-912-I02-C1	60	0	65044	65044	23.118	13.9322	0	Ib;Ib.1
D	AG-912-I11	GCA_902634015.1	BATS	31.07;-64.17	10	2009-07-14	SWC-09	1049236	29.4	22.9982	2	No (Right)	AG-912-I11-C11	17	0	-- ; 15,845	15845	22.777	7.3125	-4	Ib;Ib.2
B	AG-912-J18	GCA_902583595.1	BATS	31.07;-64.17	10	2009-07-14	SWC-09	503977	29.58	21.9635	3	No (Both)	AG-912-J18-C2;AG-912-J18-C12	16;9	0	14,127;8,375	22502	23.72	8.1;31.5	-4;7	Ia;Ia.4
A	AG-912-K10	GCA_902584435.1	BATS	31.07;-64.17	10	2009-07-14	SWC-09	1050179	29.49	24.009	3	Yes	AG-912-K10-C3	53	0	50470	50470	24.839	22.5962	4.5	Ia;Ia.4
B	AG-912-L16	GCA_902584205.1	BATS	31.07;-64.17	10	2009-07-14	SWC-09	1026250	29.33	22.363	2	No (Both)	AG-912-L16-C17;AG-912-L16-C3	6;54	0	4,250;54,819	59069	22.94	0.2;10.7	1;-4	Ib;Ib.1
D	AG-912-M06	GCA_902584995.1	BATS	31.07;-64.17	10	2009-07-14	SWC-09	1088848	29.71	25.4755	3	No (Right)	AG-912-M06-C7	11	0	-- ; 12,586	12586	27.022	64.1	49	Ib;Ib.2
A	AG-912-M23	GCA_902584685.1	BATS	31.07;-64.17	10	2009-07-14	SWC-09	743473	29.7	23.4012	2	Yes	AG-912-M23-C1	40	2	39132	39132	25.6	22.1	5	Ib;Ib.4	Island not between 23S and 5S
C	AG-912-P01	GCA_902585365.1	BATS	31.07;-64.17	10	2009-07-14	SWC-09	897301	28.76	22.7723	2	No (Left)	AG-912-P01-C11;AG-912-P01-C6	16	0	14622	14622	25.1	16.4	8	Ib;Ib.4	Island not between 23S and 5S
A	AG-912-P08	GCA_902585725.1	BATS	31.07;-64.17	10	2009-07-14	SWC-09	941777	29.4	25.4568	3	Yes	AG-912-P08-C1	51	0	52063	52063	22.761	14.64	-0.5	Ia;Ia.4;Ia.4/II
D	AG-912-P09	GCA_902585345.1	BATS	31.07;-64.17	10	2009-07-14	SWC-09	981818	29.2	24.1053	3	No (Right)	AG-912-P09-C3	37	0	-- ; 40,436	40436	23.135	17.25	3.5	Ia;Ia.4
A	AG-912-P16	GCA_902585425.1	BATS	31.07;-64.17	10	2009-07-14	SWC-09	999648	29.05	26.1178	2	Yes	AG-912-P16-C5	45	0	47793	47793	23.428	13.0682	1.5	Ia;Ia.3;Ia.3/V (gWID)
B	AG-913-B14	GCA_902586025.1	BATS	31.07;-64.17	10	2009-07-14	SWC-09	1105129	29.45	24.1448	2	No (Both)	AG-913-B14-C5;AG-913-B14-C3	4;36	0	4,348;38,274	42622	22.5	32.7;5.8	16;-4	Ib;Ib.1
B	AG-913-C02	GCA_902585665.1	BATS	31.07;-64.17	10	2009-07-14	SWC-09	1101650	29.23	25.9702	2	No (Both)	AG-913-C02-C6;AG-913-C02-C1	8;42	0	7,088;42,925	50013	22.88	60.1;33.4	43;4	Ib;Ib
C	AG-913-C18	GCA_902585855.1	BATS	31.07;-64.17	10	2009-07-14	SWC-09	771230	28.95	22.5709	3	No (Left)	AG-913-C18-C12	12	0	11,499; --	11499	25.802	14.3636	5	Ib
C	AG-913-C20	GCA_902585885.1	BATS	31.07;-64.17	10	2009-07-14	SWC-09	959484	29.36	27.1395	3	No (Left)	AG-913-C20-C13	23	0	25,896; --	25896	23.799	36.2727	6.5	Ia;Ia.4;Ia.4/II
D	AG-913-D05	GCA_902586085.1	BATS	31.07;-64.17	10	2009-07-14	SWC-09	659977	29.33	23.8767	2	No (Right)	AG-913-D05-C2	27	0	-- ; 30,359	30359	23.318	9.5385	-4	Ib;Ib.1
C	AG-913-D08	GCA_902586055.1	BATS	31.07;-64.17	10	2009-07-14	SWC-09	1160520	29.73	26.304	3	No (Left)	AG-913-D08-C10	19	0	17,365; --	17365	24.941	66	38	Ib;Ib.2
D	AG-913-D16	GCA_902586335.1	BATS	31.07;-64.17	10	2009-07-14	SWC-09	810117	29.53	21.5372	2	No (Right)	AG-913-D16-C1	40	0	-- ; 43,230	43230	23.491	15.5385	3	Ib;Ib.1
C	AG-913-E03	GCA_902586425.1	BATS	31.07;-64.17	10	2009-07-14	SWC-09	857401	29.54	25.0382	3	No (Left)	AG-913-E03-C5	20	0	18,067; --	18067	24.946	20.1053	5	Ib;Ib.2
B	AG-913-E07	GCA_902586485.1	BATS	31.07;-64.17	10	2009-07-14	SWC-09	1068253	29.33	25.104	3	No (Both)	AG-913-E07-C17;AG-913-E07-C7	1;15	0	759;14,644	15403	22.29	0.0;25.3	0;5.5	Ia;Ia.3;Ia.3/V (gWID)
B	AG-913-E11	GCA_902586495.1	BATS	31.07;-64.17	10	2009-07-14	SWC-09	1050714	29.54	25.48	3	No (Both)	AG-913-E11-C2;AG-913-E11-C21	35;6	0	37,127;6,153	43280	23.02	7.5;26.6	-0.5;9	Ia;Ia.4;Ia.4/II
D	AG-913-F09	GCA_902634195.1	BATS	31.07;-64.17	10	2009-07-14	SWC-09	1021333	29.29	27.8485	3	No (Right)	AG-913-F09-C1	31	0	-- ; 31,412	31412	23.007	25.5	5	Ia;Ia.4
B	AG-913-G03	GCA_902587155.1	BATS	31.07;-64.17	10	2009-07-14	SWC-09	985239	29.27	27.6707	3	No (Both)	AG-913-G03-C2;AG-913-G03-C3	54;6	0	55,508;6,629	62137	23.08	11.9;23.2	1;2	Ia;Ia.4;Ia.4/III
B	AG-913-G10	GCA_902586795.1	BATS	31.07;-64.17	10	2009-07-14	SWC-09	1100860	29.21	22.689	2	No (Both)	AG-913-G10-C6;AG-913-G10-C5	36;34	0	33,738;32,773	66511	22.9	26.7;-1.6	0;-4	Ib;Ib.1
D	AG-913-I09	GCA_902587495.1	BATS	31.07;-64.17	10	2009-07-14	SWC-09	1277773	29.05	24.0433	2	No (Right)	AG-913-I09-C8	28	0	-- ; 28,286	28286	23.163	23.3704	3	Ib;Ib.1
C	AG-913-I22	GCA_902587095.1	BATS	31.07;-64.17	10	2009-07-14	SWC-09	871484	28.91	21.4795	2	No (Left)	AG-913-I22-C5	34	0	31,773; --	31773	24.49	30.3	11	Ib;Ib.4	Island not between 23S and 5S
B	AG-913-K15	GCA_902587665.1	BATS	31.07;-64.17	10	2009-07-14	SWC-09	996235	29	25.6648	2	No (Both)	AG-913-K15-C4;AG-913-K15-C17	20;5	0	17,843;4,484	22327	24.13	7.4;15.5	1;4	Ib;Ib.5
D	AG-913-L13	GCA_902587895.1	BATS	31.07;-64.17	10	2009-07-14	SWC-09	565124	29.41	24.0499	3	No (Right)	AG-913-L13-C8	20	0	-- ; 20,115	20115	23.361	11.2105	3	Ia;Ia.4
B	AG-913-M06	GCA_902634235.1	BATS	31.07;-64.17	10	2009-07-14	SWC-09	920533	29.16	25.2761	3	No (Both)	AG-913-M06-C8;AG-913-M06-C3	24;19	0	24,681;18,965	43646	22.67	27.0;34.1	18;4	Ia;Ia.4
D	AG-913-M13	GCA_902588065.1	BATS	31.07;-64.17	10	2009-07-14	SWC-09	1178293	29.24	22.8507	2	No (Right)	AG-913-M13-C2	31	0	-- ; 32,659	32659	26.936	16.4	7.5	Ia;Ia.3;Ia.3/V (gWID)
B	AG-913-N02	GCA_902588515.1	BATS	31.07;-64.17	10	2009-07-14	SWC-09	860838	29.63	23.8532	2	No (Both)	AG-913-N02-C2;AG-913-N02-C4	27;5	2	24,590;3,939	28529	24.12	10.5;35.0	-1;28	IIIa
D	AG-913-N09	GCA_902588305.1	BATS	31.07;-64.17	10	2009-07-14	SWC-09	1149903	29.1	24.5207	2	No (Right)	AG-913-N09-C1	18	0	-- ; 19,053	19053	22.758	20	7	Ib;Ib.1
C	AG-913-N11	GCA_902588315.1	BATS	31.07;-64.17	10	2009-07-14	SWC-09	1116530	29.23	24.1154	2	No (Left)	AG-913-N11-C6	16	0	17,807; --	17807	24.777	42.1333	14	Ia;Ia.3;Ia.3/V (gWID)
D	AG-913-O03	GCA_902634295.1	BATS	31.07;-64.17	10	2009-07-14	SWC-09	843077	29.13	25.7508	3	No (Right)	AG-913-O03-C8	31	0	-- ; 29,098	29098	22.902	7.8	4.5	Ia;Ia.4
C	AG-913-O18	GCA_902634535.1	BATS	31.07;-64.17	10	2009-07-14	SWC-09	1198263	29.36	25.197	2	No (Left)	AG-913-O18-C7	38	0	34,873; --	34873	23.411	24.0811	-1	Ib;Ib.2
C	AG-913-O21	GCA_902588575.1	BATS	31.07;-64.17	10	2009-07-14	SWC-09	962320	29.7	24.8609	2	No (Left)	AG-913-O21-C5	25	0	28,930; --	28930	25.71	46.3333	19.5	Ib;Ib.4	Island not between 23S and 5S
B	AG-914-A08	GCA_902589135.1	BATS	31.07;-64.17	10	2009-07-14	SWC-09	1129678	29.08	24.9388	2	No (Both)	AG-914-A08-C9;AG-914-A08-C2	17;41	0	17,240;42,787	60027	22.63	60.2;11.0	16.5;-4	Ib;Ib.1
C	AG-914-A09	GCA_902588835.1	BATS	31.07;-64.17	10	2009-07-14	SWC-09	967393	29.74	24.6515	2	No (Left)	AG-914-A09-C6	25	0	27,015; --	27015	26.2	7.5	-4	Ib;Ib.4	Island not between 23S and 5S
C	AG-914-B03	GCA_902588925.1	BATS	31.07;-64.17	10	2009-07-14	SWC-09	851677	29.57	28.5685	3	No (Left)	AG-914-B03-C5	29	0	30,699; --	30699	25.858	34.4286	4	Ia;Ia.3;Ia.3/VI
B	AG-914-B04	GCA_902588975.1	BATS	31.07;-64.17	10	2009-07-14	SWC-09	990656	29.4	24.3285	1.5	No (Both)	AG-914-B04-C6;AG-914-B04-C12	26;17	0	27,217;15,026	42243	24.59	23.8;-2.2	0;-4	Ib;Ib.1
C	AG-914-B14	GCA_902589725.1	BATS	31.07;-64.17	10	2009-07-14	SWC-09	1203512	29.3	24.4492	2	No (Left)	AG-914-B14-C1	27	0	29,363; --	29363	22.47	2.0385	-0.5	Ia;Ia.3;Ia.3/V (gWID)
B	AG-914-C06	GCA_902589315.1	BATS	31.07;-64.17	10	2009-07-14	SWC-09	1183514	29.46	25.5064	2	No (Both)	AG-914-C06-C1;AG-914-C06-C3	20;9	0	18,124;10,451	28575	23.89	4.9;33.1	1;7	Ib;Ib.1
A	AG-914-G10	GCA_902634775.1	BATS	31.07;-64.17	10	2009-07-14	SWC-09	890031	29.87	23.6894	2	Yes	AG-914-G10-C5	35	2	33754	33754	24.7	31.2	6	Ib;Ib.4	Island not between 23S and 5S
B	AG-914-G22	GCA_902590915.1	BATS	31.07;-64.17	10	2009-07-14	SWC-09	1038338	30.08	30.1825	3	No (Both)	AG-914-G22-C1;AG-914-G22-C2	12;2	0	11,812;2,337	14149	22.52	39.5;61.0	16;61	Ia;Ia.3;Ia.3/VII (gMED)
B	AG-914-I03	GCA_902590545.1	BATS	31.07;-64.17	10	2009-07-14	SWC-09	973850	29.49	27.5614	3	No (Both)	AG-914-I03-C11;AG-914-I03-C2	5;25	0	2,792;23,441	26233	22.77	48.3;5.8	39;1	Ib;Ib.2
C	AG-914-I15	GCA_902634885.1	BATS	31.07;-64.17	10	2009-07-14	SWC-09	1171937	29.5	25.1256	3	No (Left)	AG-914-I15-C13	23	0	23,220; --	23220	25.323	32.5455	12	Ib;Ib.1
D	AG-914-K18	GCA_902591715.1	BATS	31.07;-64.17	10	2009-07-14	SWC-09	823804	29.35	21.392	1	No (Right)	AG-914-K18-C4	14	2	-- ; 14,003	14003	24.988	1	-4	IIIa
C	AG-914-L03	GCA_902591215.1	BATS	31.07;-64.17	10	2009-07-14	SWC-09	1099116	29.47	24.7234	3	No (Left)	AG-914-L03-C6	56	0	58,503; --	58503	23.464	30.8	6	Ib;Ib.1
B	AG-914-L04	GCA_902591025.1	BATS	31.07;-64.17	10	2009-07-14	SWC-09	1093237	29.37	23.4278	3	No (Both)	AG-914-L04-C7;AG-914-L04-C5	10;14	0	9,588;13,705	23293	23.25	19.9;10.4	5;1	Ia;Ia.4
B	AG-914-L09	GCA_902634935.1	BATS	31.07;-64.17	10	2009-07-14	SWC-09	1057646	29.44	23.746	2	No (Both)	AG-914-L09-C16;AG-914-L09-C2	2;33	0	2,648;33,195	35843	23.6	9.0;2.4	9;-2	Ib;Ib.1
D	AG-914-L10	GCA_902591125.1	BATS	31.07;-64.17	10	2009-07-14	SWC-09	940249	29.23	26.0512	3	No (Right)	AG-914-L10-C1	24	0	-- ; 23,042	23042	23.336	20.8261	1	Ia;Ia.4
A	AG-914-M08	GCA_902591425.1	BATS	31.07;-64.17	10	2009-07-14	SWC-09	737320	29.84	24.9405	3	Yes	AG-914-M08-C1	47	0	50263	50263	23.707	9.7826	1.5	Ia;Ia.4;Ia.4/I
C	AG-914-M13	GCA_902591775.1	BATS	31.07;-64.17	10	2009-07-14	SWC-09	967692	29.5	27.1014	3	No (Left)	AG-914-M13-C8	23	0	23,800; --	23800	23.332	44.2273	11.5	Ib;Ib.2
C	AG-914-M14	GCA_902591755.1	BATS	31.07;-64.17	10	2009-07-14	SWC-09	1012736	29.59	23.3003	2	No (Left)	AG-914-M14-C1	33	1	31,657; --	31657	26.5	14	5	Ib;Ib.4	Island not between 23S and 5S
B	AG-914-O09	GCA_902592025.1	BATS	31.07;-64.17	10	2009-07-14	SWC-09	907293	29.9	25.4387	3	No (Both)	AG-914-O09-C29;AG-914-O09-C12	3;23	0	2,194;21,428	23622	22.48	30.5;12.7	30.5;0	Ia;Ia.3;Ia.3/VII (gMED)
C	AG-914-P09	GCA_902591955.1	BATS	31.07;-64.17	10	2009-07-14	SWC-09	940247	29.2	22.4644	2	No (Left)	AG-914-P09-C11	12	0	13,326; --	13326	22.617	3.1818	-4	Ia;Ia.3;Ia.3/V (gWID)
C	AG-914-P22	GCA_902592445.1	BATS	31.07;-64.17	10	2009-07-14	SWC-09	1105863	29.41	26.4763	2	No (Left)	AG-914-P22-C4	18	0	16,890; --	16890	24.962	10.1176	0	Ib;Ib.1
B	AG-915-A06	GCA_902592965.1	BATS	31.07;-64.17	10	2009-07-14	SWC-09	1039268	28.91	25.3037	2	No (Both)	AG-915-A06-C1;AG-915-A06-C7	63;26	0	64,489;26,328	90817	23.44	26.3;12.3	3.5;-4	Ib;Ib.1
B	AG-915-A14	GCA_902592155.1	BATS	31.07;-64.17	10	2009-07-14	SWC-09	869230	29.59	25.2075	3	No (Both)	AG-915-A14-C4;AG-915-A14-C12	28;3	0	25,078;2,096	27174	24.98	9.0;21.0	4;21	Ia;Ia.4;Ia.4/I
B	AG-915-C03	GCA_902635335.1	BATS	31.07;-64.17	10	2009-07-14	SWC-09	807201	29.26	23.5993	2	No (Both)	AG-915-C03-C5;AG-915-C03-C19	29;7	0	26,860;7,255	34115	23.17	20.3;1.7	2;1	Ib;Ib.2
A	AG-915-C08	GCA_902592675.1	BATS	31.07;-64.17	10	2009-07-14	SWC-09	1001794	29.18	23.4433	3	Yes	AG-915-C08-C3	45	0	44811	44811	24.09	6.4545	1.5	Ia;Ia.4
A	AG-915-D19	GCA_902593285.1	BATS	31.07;-64.17	10	2009-07-14	SWC-09	1041777	29.33	24.6679	2	Yes	AG-915-D19-C1	53	0	50949	50949	22.807	11.5192	1	Ia;Ia.3;Ia.3/V (gWID)
C	AG-915-F17	GCA_902635415.1	BATS	31.07;-64.17	10	2009-07-14	SWC-09	1061799	29.07	24.2211	2	No (Left)	AG-915-F17-C1	26	0	27,793; --	27793	22.833	0.52	-4	Ia;Ia.3;Ia.3/V (gWID)
C	AG-915-G13	GCA_902594675.1	BATS	31.07;-64.17	10	2009-07-14	SWC-09	1237317	29.32	25.1137	3	No (Left)	AG-915-G13-C2	61	0	63,545; --	63545	24.633	31.1833	8	Ib;Ib.2
B	AG-915-G14	GCA_902594705.1	BATS	31.07;-64.17	10	2009-07-14	SWC-09	1317965	29.25	23.7047	2	No (Both)	AG-915-G14-C9;AG-915-G14-C2	7;18	0	6,224;20,088	26312	23.36	14.3;22.6	-4;0	Ib;Ib.1
A	AG-915-J15	GCA_902594255.1	BATS	31.07;-64.17	10	2009-07-14	SWC-09	1021206	29.52	25.7036	3	Yes	AG-915-J15-C1	41	0	40353	40353	23.857	14.225	1.5	Ia;Ia.4
B	AG-915-K07	GCA_902594335.1	BATS	31.07;-64.17	10	2009-07-14	SWC-09	1181254	29.63	25.2103	3	No (Both)	AG-915-K07-C13;AG-915-K07-C4	11;32	0	11,333;31,812	43145	24.04	2.8;5.9	-4;-4	Ib;Ib.2
A	AG-915-K17	GCA_902635685.1	BATS	31.07;-64.17	10	2009-07-14	SWC-09	991918	29.43	25.1804	2	Yes	AG-915-K17-C1	61	0	58704	58704	24.278	13.4167	-0.5	Ia;Ia.4
B	AG-915-K20	GCA_902635745.1	BATS	31.07;-64.17	10	2009-07-14	SWC-09	794420	29.22	23.8714	2	No (Both)	AG-915-K20-C3;AG-915-K20-C5	60;10	0	58,512;10,807	69319	22.95	25.2;4.2	5;-4	Ia;Ia.4;Ia.4/II
B	AG-915-K22	GCA_902595115.1	BATS	31.07;-64.17	10	2009-07-14	SWC-09	919619	29.12	26.3741	2	No (Both)	AG-915-K22-C4;AG-915-K22-C22	53;3	0	50,557;2,066	52623	24.19	20.7;5.5	2.5;5.5	Ib;Ib
D	AG-915-L11	GCA_902635725.1	BATS	31.07;-64.17	10	2009-07-14	SWC-09	828655	29.11	25.7819	2	No (Right)	AG-915-L11-C5	11	0	-- ; 10,920	10920	23.681	9.9	-4	Ia;Ia.4
C	AG-915-M18	GCA_902595465.1	BATS	31.07;-64.17	10	2009-07-14	SWC-09	1112673	29.08	24.7624	2	No (Left)	AG-915-M18-C3	44	0	44,606; --	44606	24.187	7.093	-1	Ib;Ib.1
D	AG-915-N02	GCA_902635785.1	BATS	31.07;-64.17	10	2009-07-14	SWC-09	584752	29.68	26.494	3	No (Right)	AG-915-N02-C3	19	0	-- ; 19,091	19091	21.858	23.6667	-2	Ia;Ia.4
B	AG-915-N05	GCA_902595635.1	BATS	31.07;-64.17	10	2009-07-14	SWC-09	1123640	29.35	21.0485	2	No (Both)	AG-915-N05-C6;AG-915-N05-C9	6;21	0	6,186;23,004	29190	22.26	-10.8;14.0	-4;3.5	Ib;Ib.1
B	AG-915-O05	GCA_902595285.1	BATS	31.07;-64.17	10	2009-07-14	SWC-09	1069610	29.44	26.9756	3	No (Both)	AG-915-O05-C17;AG-915-O05-C8	1;16	0	498;17,174	17672	21.35	0.0;9.8	0;0	Ia;Ia.3;Ia.3/V (gWID)
B	AG-915-O08	GCA_902595815.1	BATS	31.07;-64.17	10	2009-07-14	SWC-09	1161505	29.4	26.8425	3	No (Both)	AG-915-O08-C7;AG-915-O08-C3	27;18	0	24,732;19,057	43789	23.07	17.8;20.1	-2.5;7	Ib;Ib.1
B	AG-916-A10	GCA_902596325.1	BATS	31.07;-64.17	10	2009-07-14	SWC-09	828125	29.27	23.1864	2	No (Both)	AG-916-A10-C7;AG-916-A10-C1	16;23	0	16,294;23,652	39946	23.27	10.1;6.1	6;1.5	Ib;Ib
C	AG-916-A14	GCA_902596395.1	BATS	31.07;-64.17	10	2009-07-14	SWC-09	939699	28.79	24.3171	3	No (Left)	AG-916-A14-C6	41	0	35,987; --	35987	24.331	11.8	0.5	Ia;Ia.4
A	AG-916-B06	GCA_902596555.1	BATS	31.07;-64.17	10	2009-07-14	SWC-09	1176935	29.14	26.0016	2	Yes	AG-916-B06-C3	46	0	51327	51327	23.701	27.4	1	Ib;Ib.1
A	AG-916-B11	GCA_902636025.1	BATS	31.07;-64.17	10	2009-07-14	SWC-09	929432	29.17	24.2371	2	Yes	AG-916-B11-C1	45	0	43728	43728	24.335	15.9318	6	Ib;Ib
B	AG-916-C05	GCA_902596675.1	BATS	31.07;-64.17	10	2009-07-14	SWC-09	1083932	29.62	22.4223	2	No (Both)	AG-916-C05-C15;AG-916-C05-C6	18;45	0	17,619;46,033	63652	22.59	5.6;11.7	1;-0.5	Ib;Ib.2
B	AG-916-E19	GCA_902596975.1	BATS	31.07;-64.17	10	2009-07-14	SWC-09	1246502	29.5	23.9421	2	No (Both)	AG-916-E19-C5;AG-916-E19-C17	7;14	0	5,591;12,645	18236	23.51	-8.5;3.3	-9;0	Ib;Ib.1
A	AG-916-F06	GCA_902596955.1	BATS	31.07;-64.17	10	2009-07-14	SWC-09	917083	28.88	22.9409	2	Yes	AG-916-F06-C1	32	2	34181	34181	23.7	31.8	6	Ib;Ib.4	Island not between 23S and 5S
B	AG-916-F19	GCA_902597725.1	BATS	31.07;-64.17	10	2009-07-14	SWC-09	819892	29.68	27.8681	2	No (Both)	AG-916-F19-C3;AG-916-F19-C15	12;6	0	10,741;5,990	16731	23.33	49.4;6.6	14;-4	Ia;Ia.4;Ia.4/III
C	AG-916-F23	GCA_902597675.1	BATS	31.07;-64.17	10	2009-07-14	SWC-09	997873	29.75	28.51	3	No (Left)	AG-916-F23-C4	13	0	11,322; --	11322	26.038	32.1667	31.5	Ia;Ia.4;Ia.4/I
A	AG-916-G03	GCA_902597875.1	BATS	31.07;-64.17	10	2009-07-14	SWC-09	934332	29.46	22.8989	2	Yes	AG-916-G03-C1	31	1	28734	28734	24.062	7.6	0	IIa
A	AG-916-G09	GCA_902597335.1	BATS	31.07;-64.17	10	2009-07-14	SWC-09	1266004	29.66	22.9028	3	Yes	AG-916-G09-C2	46	0	47096	47096	24.66	5.1556	-1	Ib;Ib.2
B	AG-916-I05	GCA_902597695.1	BATS	31.07;-64.17	10	2009-07-14	SWC-09	656990	29.95	26.1543	3	No (Both)	AG-916-I05-C3;AG-916-I05-C13	10;12	0	11,546;14,689	26235	23.94	66.4;15.6	2;6	Ia;Ia.4;Ia.4/I
C	AG-916-I17	GCA_902597895.1	BATS	31.07;-64.17	10	2009-07-14	SWC-09	1009563	28.68	26.5555	3	No (Left)	AG-916-I17-C1	13	0	12,489; --	12489	25.086	22.6667	8	Ib;Ib
D	AG-916-J11	GCA_902598055.1	BATS	31.07;-64.17	10	2009-07-14	SWC-09	1103182	29.04	23.9481	2	No (Right)	AG-916-J11-C7	28	0	-- ; 25,318	25318	23.967	19.1852	5	Ib;Ib
B	AG-916-J16	GCA_902598015.1	BATS	31.07;-64.17	10	2009-07-14	SWC-09	1158064	29.21	22.9275	2	No (Both)	AG-916-J16-C6;AG-916-J16-C1	9;38	0	9,255;38,186	47441	22.29	4.9;-1.5	3.5;-4	Ib;Ib.1
B	AG-916-J21	GCA_902598205.1	BATS	31.07;-64.17	10	2009-07-14	SWC-09	1039917	29.9	26.0933	3	No (Both)	AG-916-J21-C13;AG-916-J21-C14	30;1	0	28,530;1,219	29749	22.62	15.7;0.0	-1;0	Ia;Ia.3;Ia.3/VII (gMED)
A	AG-916-K04	GCA_902598265.1	BATS	31.07;-64.17	10	2009-07-14	SWC-09	958015	29.72	25.5248	3	Yes	AG-916-K04-C1	40	0	38474	38474	23.366	19.4872	6	Ia;Ia.4;Ia.4/I
D	AG-916-L11	GCA_902598655.1	BATS	31.07;-64.17	10	2009-07-14	SWC-09	1096508	29.21	23.308	2	No (Right)	AG-916-L11-C3	34	0	-- ; 34,045	34045	21.815	22.6061	-4	Ib;Ib.1
A	AG-916-N14	GCA_902599335.1	BATS	31.07;-64.17	10	2009-07-14	SWC-09	1273736	28.99	25.0015	2	Yes	AG-916-N14-C1	52	0	54750	54750	22.745	8.7059	0	Ia;Ia.3;Ia.3/V (gWID)
B	AG-916-N21	GCA_902599345.1	BATS	31.07;-64.17	10	2009-07-14	SWC-09	714342	29.77	24.0567	3	No (Both)	AG-916-N21-C2;AG-916-N21-C20	21;8	1	21,677;5,785	27462	23.21	9.8;20.4	0.5;7	IIb
C	AG-916-O13	GCA_902599625.1	BATS	31.07;-64.17	10	2009-07-14	SWC-09	1078715	29.72	22.3872	1	No (Left)	AG-916-O13-C5	26	0	25,369; --	25369	25.74	4.3	-1	Ib;Ib.4	Island not between 23S and 5S
B	AG-916-O23	GCA_902599815.1	BATS	31.07;-64.17	10	2009-07-14	SWC-09	972859	29.42	28.8487	3	No (Both)	AG-916-O23-C13;AG-916-O23-C26	19;5	0	17,266;5,519	22785	23.3	14.7;88.3	8;53	Ia;Ia.4;Ia.4/I
A	AG-918-M20	GCA_902613655.1	BATS	31.07;-64.17	10	2009-07-14	SWC-09	934722	29.65	23.7158	3	Yes	AG-918-M20-C1	50	1	48368	48368	25.447	12.8776	3	IIb
C	AH-287-E03	GCA_902623915.1	South Pacific Ocean	-3;-166	15	2007-04-23	117 Fiji-Hawaii 2007	638726	29.6	23.7384	3	No (Left)	AH-287-E03-C1	19	0	13,676; --	13676	25.578	1.7222	0	IIb
B	AH-326-A23	GCA_902630625.1	South Pacific Ocean	5;-162	100	2007-04-26	137 Fiji-Hawaii 2007	705762	29.35	21.6953	3	No (Both)	AH-326-A23-C14;AH-326-A23-C7	7;24	1	5,518;25,397	30915	23.89	-6.8;16.6	-1;4	IIb
A	FZCC0015	GCF_007833635.1				2017-05-13	Isolate	1364101	29.22	25.9353	2	Yes	FZCC0015	54	0	56038	56038	25.54	54.2075	30	Ia;Ia.3;Ia.3/V (gWID)
A	HIMB083	--					Isolate	1370231	29.17	25.6469	3	Yes	HIMB083	19	0	20909	20909	23.908	38.5556	8	Ia;Ia.3;Ia.3/V (gWID)
A	HIMB114	GCF_000163555.2					Isolate	1237371	29.59	23.3847	2	Yes	HIMB114	55	0	55791	55791	23.722	19.8704	2	IIIa
A	HIMB1321	GCF_900177485.1					Isolate	1320749	29.03	26.3448	3	Yes	HIMB1321	40	0	46204	46204	23.76	23.2821	7	Ia;Ia.4
A	HIMB5	GCF_000299095.1					Isolate	1343202	28.63	26.0553	2	Yes	HIMB5	48	0	44769	44769	23.273	55.7447	4	Ia;Ia.3
A	HTCC1002	GCF_000153525.1	Oregon				Isolate	1327604	29.76	30.9269	3	Yes	HTCC1002-C1	50	0	48464	48464	22.912	19	0	Ia;Ia.1
A	HTCC1013	GCF_000472585.1	Oregon				Isolate	1300096	29.7	29.7033	3	Yes	HTCC1013-C5	37	0	39613	39613	22.745	42.5833	19	Ia;Ia.1
A	HTCC1016	--	Oregon				Isolate	1294718	29.6	28.8357	3	Yes	HTCC1016-C1	47	0	44805	44805	23.703	12.1957	-1	Ia;Ia.1
A	HTCC1040	GCF_000384455.1	Oregon				Isolate	1274624	29.55	28.5495	3	Yes	HTCC1040	59	0	59124	59124	23.953	14.8621	-2.5	Ia;Ia.1
A	HTCC1062	GCF_000012345.1	Oregon				Isolate	1308759	29.68	29.0498	3	Yes	HTCC1062	50	0	48410	48410	22.923	18.4694	0	Ia;Ia.1
A	HTCC7211	GCF_000155895.1					Isolate	1369446	29.2	26.6344	3	Yes	HTCC7211	83	0	80110	80110	25.32	22.2805	3	Ia;Ia.3;Ia.3/I
A	HTCC7214	--					Isolate	1375060	29.24	27.3765	3	Yes	HTCC7214	44	0	45110	45110	26.094	39.5349	18	Ia;Ia.3;Ia.3/I
A	HTCC7217	GCF_000155895.1					Isolate	1433611	28.8	27.5834	3	Yes	HTCC7217	57	0	63967	63967	22.013	23.3214	2	Ia;Ia.3;Ia.3/I
A	HTCC8051	--					Isolate	1395018	29.2	27.0657	3	Yes	HTCC8051	48	0	47034	47034	22.869	25.2766	8	Ia;Ia.3;Ia.3/IV
A	HTCC9022	--					Isolate	1360368	29.56	29.1086	3	Yes	HTCC9022-C1	33	0	32885	32885	24.604	22.4375	-1	Ia;Ia.3;Ia.3/IV
A	HTCC9565	GCF_012932795.1					Isolate	1279674	28.92	29.1854	3	Yes	HTCC9565-C1	54	0	55296	55296	23.152	23.7925	4	Ia;Ia.1
A	IMCC9063	GCF_000195085.1					Isolate	1284727	31.67	40.3151	6	Yes	IMCC9063	101	0	79526	79526	25.822	45.01	3	IIIa
A	NP1	GCF_012276695.1					Isolate	1365705	29.55	30.1568	3	Yes	NP1	68	0	59397	59397	23.964	31.8955	0	Ia;Ia.1
A	RS39	GCF_002101315.1	Red Sea	22.18;38.45	19	2011-07-19	Isolate	1200090	29.21	24.4707	3	Yes	RS39	63	0	61826	61826	24.024	15.3226	1	Ia;Ia.4
A	RS40	GCF_002101295.1	Red Sea	22.18;38.45	19	2011-07-19	Isolate	1378905	29.43	26.1127	2	Yes	RS40	39	0	42922	42922	25.199	43.7895	4	Ib;Ib.1
A	SAG-MED01	GCA_014654455.1	Mediterranean Sea	41.4;2.5	3	2017-04-04	SAG-MED	1167589	28.42	27.952	3	Yes	SAG-MED01-C1	58	0	59935	59935	23.402	28.4035	4	Ia;Ia.4
D	SAG-MED02	GCA_014654485.1	Mediterranean Sea	41.4;2.5	3	2017-04-04	SAG-MED	950594	29.61	25.4773	2	No (Right)	SAG-MED02-C2	51	0	-- ; 51,055	51055	23.704	9.66	0.5	Ia;Ia.3;Ia.3/VII (gMED)
B	SAG-MED05	GCA_014654415.1	Mediterranean Sea	41.4;2.5	3	2017-04-04	SAG-MED	970785	29.18	25.2893	2	No (Both)	SAG-MED05-C3;SAG-MED05-C7	9;22	1	6,945;18,391	25336	23.74	19.1;11.3	5;3	IIa
A	SAG-MED06	GCA_014654355.1	Mediterranean Sea	41.4;2.5	3	2017-04-04	SAG-MED	1218144	29.18	29.1116	4	Yes	SAG-MED06-C2	56	0	51092	51092	24.205	53.4	21	Ia;Ia.3;Ia.3/VIII
A	SAG-MED08	GCA_014654325.1	Mediterranean Sea	41.4;2.5	3	2017-04-04	SAG-MED	1102959	29.69	27.8015	2	Yes	SAG-MED08-C1	65	0	67708	67708	23.213	9.1094	0	Ia;Ia.3;Ia.3/VII (gMED)
A	SAG-MED09	GCA_014654245.1	Mediterranean Sea	41.4;2.5	3	2017-04-04	SAG-MED	689601	28.95	28.669	3	Yes	SAG-MED09-C1	14	0	13372	13372	23.654	39.5385	3	Ia;Ia.4
A	SAG-MED10	GCA_014654235.1	Mediterranean Sea	41.4;2.5	3	2017-04-04	SAG-MED	822734	29.52	26.2168	2.5	Yes	SAG-MED10-C1	50	0	51168	51168	23.192	12.3061	2	Ia;Ia.3;Ia.3/VII (gMED)
A	SAG-MED11	GCA_014654265.1	Mediterranean Sea	41.4;2.5	3	2017-04-04	SAG-MED	1103870	28.65	25.1056	2	Yes	SAG-MED11-C2	46	0	46656	46656	22.934	18.5111	2	Ia;Ia.4
B	SAG-MED13	GCA_014654165.1	Mediterranean Sea	41.4;2.5	3	2017-04-04	SAG-MED	1014964	28.9	25.5656	3	No (Both)	SAG-MED13-C7;SAG-MED13-C20	17;8	0	17,069;6,344	23413	22.96	22.2;17.6	2.5;6	Ia;Ia.4
B	SAG-MED14	GCA_014654145.1	Mediterranean Sea	41.4;2.5	3	2017-04-04	SAG-MED	913709	29.69	26.1624	2	No (Both)	SAG-MED14-C8;SAG-MED14-C15	18;10	0	21,002;9,972	30974	21.57	2.8;54.2	-4;3	Ia;Ia.3;Ia.3/VII (gMED)
B	SAG-MED15	GCA_014654065.1	Mediterranean Sea	41.4;2.5	3	2017-04-04	SAG-MED	1210916	28.88	25.8818	3	No (Both)	SAG-MED15-C8;SAG-MED15-C5	11;39	0	9,239;38,230	47469	24.18	30.6;24.4	12.5;6	Ib;Ib.5
D	SAG-MED18	GCA_014654055.1	Mediterranean Sea	41.4;2.5	3	2017-04-04	SAG-MED	612170	29.54	25.264	2.5	No (Right)	SAG-MED18-C4	28	0	-- ; 31,952	31952	24.48	30.037	13	Ia;Ia.3;Ia.3/VII (gMED)
A	SAG-MED19	GCA_014654035.1	Mediterranean Sea	41.4;2.5	3	2017-04-04	SAG-MED	1012823	28.34	25.7592	2	Yes	SAG-MED19-C3	39	0	39772	39772	22.551	25.6053	4	Ia;Ia.4
A	SAG-MED20	GCA_014653975.1	Mediterranean Sea	41.4;2.5	3	2017-04-04	SAG-MED	977285	28.86	32.7012	5	Yes	SAG-MED20-C1	53	0	56870	56870	24.72	23.6346	6	Ia;Ia.1
A	SAG-MED22	GCA_014653985.1	Mediterranean Sea	41.4;2.5	3	2017-04-04	SAG-MED	1191160	29.45	28.9946	3	Yes	SAG-MED22-C1	22	0	20866	20866	22.323	43.7619	12	Ia;Ia.3;Ia.3/VII (gMED)
C	SAG-MED23	GCA_014653935.1	Mediterranean Sea	41.4;2.5	3	2017-04-04	SAG-MED	585571	29.13	28.4953	3	No (Left)	SAG-MED23-C1	12	0	10,685; --	10685	24.127	8.4545	1	Ib;Ib.2
A	SAG-MED28	GCA_014653835.1	Mediterranean Sea	41.4;2.5	3	2017-04-04	SAG-MED	994863	29.58	22.5059	1	Yes	SAG-MED28-C2	40	1	40343	40343	25.011	13.4615	2	IIa
A	SAG-MED29	GCA_014653815.1	Mediterranean Sea	41.4;2.5	3	2017-04-04	SAG-MED	951358	29.12	26.7366	2	Yes	SAG-MED29-C2	31	1	29400	29400	25.983	17.6333	2	IIa
D	SAG-MED30	GCA_014653775.1	Mediterranean Sea	41.4;2.5	3	2017-04-04	SAG-MED	814902	27.8	22.0988	2	No (Right)	SAG-MED30-C4	17	0	-- ; 16,887	16887	21.052	52.0625	16	Ia;Ia.4
B	SAG-MED33	GCA_014653735.1	Mediterranean Sea	41.4;2.5	3	2017-04-04	SAG-MED	1087133	29.69	27.497	2	No (Both)	SAG-MED33-C9;SAG-MED33-C6	41;19	0	40,220;17,453	57673	23.25	19.5;6.8	2;-2.5	Ia;Ia.3;Ia.3/VII (gMED)
B	SAG-MED34	GCA_014653665.1	Mediterranean Sea	41.4;2.5	3	2017-04-04	SAG-MED	796940	29.57	24.1874	3	No (Both)	SAG-MED34-C1;SAG-MED34-C17	11;4	0	11,023;3,781	14804	24.14	35.8;51.0	5.5;55	Ib;Ib.2
A	SAG-MED35	GCA_014653655.1	Mediterranean Sea	41.4;2.5	3	2017-04-04	SAG-MED	659067	29.17	26.7161	2	Yes	SAG-MED35-C3	38	0	39050	39050	23.483	13.3784	-1	Ia;Ia.3;Ia.3/VII (gMED)
C	SAG-MED37	GCA_014653605.1	Mediterranean Sea	41.4;2.5	3	2017-04-04	SAG-MED	977632	28.81	25.038	3	No (Left)	SAG-MED37-C2	41	0	41,882; --	41882	22.525	19.825	2.5	Ia;Ia.4
A	SAG-MED38	GCA_014653585.1	Mediterranean Sea	41.4;2.5	3	2017-04-04	SAG-MED	837248	29.39	26.3824	3	Yes	SAG-MED38-C1	53	0	54343	54343	23.046	16.8654	-0.5	Ia;Ia.4;Ia.4/III
A	SAG-MED39	GCA_014653625.1	Mediterranean Sea	41.4;2.5	3	2017-04-04	SAG-MED	926793	28.45	24.2384	2	Yes	SAG-MED39-C5	44	0	44457	44457	23.944	18.0465	2	Ia;Ia.4
A	SAG-MED41	GCA_014653545.1	Mediterranean Sea	41.4;2.5	3	2017-04-04	SAG-MED	680764	29.56	23.9244	1	Yes	SAG-MED41-C2	30	1	29313	29313	24.467	27.8621	5	IIa
A	SAG-MED43	GCA_014653535.1	Mediterranean Sea	41.4;2.5	3	2017-04-04	SAG-MED	721839	28.9	27.2749	4	Yes	SAG-MED43-C4	19	0	20501	20501	23.638	35.6667	4.5	Ia;Ia.4
B	SAG-MED44	GCA_014653495.1	Mediterranean Sea	41.4;2.5	3	2017-04-04	SAG-MED	600290	29.61	34.4874	3	No (Both)	SAG-MED44-C7;SAG-MED44-C25	13;1	0	13,229;630	13859	22.61	58.0;0.0	0.5;0	Ia;Ia.3;Ia.3/VII (gMED)
C	SAG-MED45	GCA_014653465.1	Mediterranean Sea	41.4;2.5	3	2017-04-04	SAG-MED	456714	29.31	27.9196	3.5	No (Left)	SAG-MED45-C6	18	0	18,663; --	18663	23.485	50.2941	10	Ia;Ia.3;Ia.3/VII (gMED)
A	SAG-MED47	GCA_014653355.1	Mediterranean Sea	41.4;2.5	3	2017-04-04	SAG-MED	1132651	28.56	24.0891	3	Yes	SAG-MED47-C1	61	0	61969	61969	23.589	18.9333	1	Ia;Ia.4
C	SAG-MED48	GCA_014653375.1	Mediterranean Sea	41.4;2.5	3	2017-04-04	SAG-MED	1073538	29.24	29.8038	4	No (Left)	SAG-MED48-C13	14	0	15,126; --	15126	27.687	38.1538	7	Ia;Ia.3;Ia.3/IV
C	SAG-MED49	GCA_014653365.1	Mediterranean Sea	41.4;2.5	3	2017-04-04	SAG-MED	1167552	29.06	31.3938	3.5	No (Left)	SAG-MED49-C3	18	0	19,064; --	19064	27.964	48.2353	32	Ia;Ia.3;Ia.3/IV
B	SAG-MED50	GCA_014653385.1	Mediterranean Sea	41.4;2.5	3	2017-04-04	SAG-MED	1257069	29.21	31.265	4	No (Both)	SAG-MED50-C14;SAG-MED50-C10	7;18	0	7,795;23,375	31170	24.38	69.5;77.8	44;29	Ia;Ia.3;Ia.3/VIII
* A: Complete OBC; B: Partial OBC; C: Only left-hand side OBC; D: Only right-hand side OBC
