# Supplementary material for: Large diversity in the O-chain biosynthetic cluster within populations of Pelagibacterales
Source: mBio. 2025 Feb 19;16(3):e03455-24. doi: 10.1128/mbio.03455-24 (PMC11898729; doi:10.1128/mbio.03455-24)
Supplement: Table S2 — Summary of statistical tests. [file mbio.03455-24-s0003.xlsx]

## Sheet: Sheet1
Table S2. Summary of the statistical tests performed for the data represented in Figure 1A.
Kruskal-Wallis rank sum test
Chi-squared =	37.075
df =	8
p-value =	1.115e-05 (***)
Note =	At least two groups are statistically different.
Pairwise comparisons using Wilcoxon rank sum exact test
	Ia.1	Ia.3	Ia.4	Ib.1	Ib.2	Ib.4	Ic	IIa	IIb
Ia.1	-	-	-	-	-	-	-	-	-
Ia.3	1	-	-	-	-	-	-	-	-
Ia.4	1	1	-	-	-	-	-	-	-
Ib.1	1	1	0.82	-	-	-	-	-	-
Ib.2	1	1	0.305	1	-	-	-	-	-
Ib.4	0.005 (**)	0.186	0.5	0.022 (*)	0.0004 (***)	-	-	-	-
Ic	1	1	1	1	1	1	-	-	-
IIa	0.002 (**)	0.01 (*)	0.015 (*)	0.0005 (***)	0.0001 (***)	0.062	0.259	-	-
IIb	1	1	1	1	0.461	1	1	0.022 (*)	-
* p-value < 0.05; ** p-value < 0.01; *** p-value < 0.001
