# Supplementary material for: Large diversity in the O-chain biosynthetic cluster within populations of Pelagibacterales
Source: mBio. 2025 Feb 19;16(3):e03455-24. doi: 10.1128/mbio.03455-24 (PMC11898729; doi:10.1128/mbio.03455-24)
Supplement: Table S3 — Summary of pairwise comparisons among OBCs. [file mbio.03455-24-s0004.xlsx]

## Sheet: tableS2
Table S3. Summary of pairwise comparisons among O-chain Biosynthetic gene clusters (OBCs). Comparisons with 0% of orthologous genes were removed for simplicity.
Genome A	Genome B	Dataset A	Dataset B	Taxa A	Taxa B	AAI Genome (%)	ANI Genome (%)	#Genes in OBC A	#Genes in OBC B	#Shared Genes at 50 % aa identity	Orthologous Fraction (OF) (%)	AAI OBC (%)	ANI OBC (%)	Same Locus Type
AAA795-C09	AG-325-J17	A	B	Ia;Ia.4	Ia;Ia.4	81.85	81.37	35	29	26	90	81.91	82.5	Yes
AG-325-C18	AG-913-O03	B	D	Ia;Ia.4	Ia;Ia.4	87.44	84.486	18	31	17	94.44	78.21	80.12	Yes
AG-333-P14	AG-337-A10	C	C	Ia;Ia.4;Ia.4/III	Ia;Ia.4	81.4	80.713	26	14	13	92.86	64.97	70.75	Yes
AG-337-E23	AG-908-A06	D	D	Ia;Ia.4	Ia;Ia.4	89.33	88.933	25	20	18	90	81.48	85.98	Yes
AG-337-F15	AG-404-P13	B	C	Ib;Ib.2	Ib;Ib.2	92.14	89.732	35	16	16	100	98.89	99.2	Yes
AG-337-F15	AG-907-F09	B	B	Ib;Ib.2	Ib;Ib.2	92.66	90.079	20	13	13	100	97.58	97.97	Yes
AG-337-K20	AG-349-D03	A	D	Ia;Ia.4;Ia.4/I	Ia;Ia.4	95.12	94.159	45	21	21	100	97.57	98.06	Yes
AG-337-M15	AG-390-I17	D	B	Ia;Ia.4	Ia;Ia.4;Ia.4/III	90.15	88.015	48	11	10	90.91	83.41	78.22	Yes
AG-337-M15	AG-900-B23	D	D	Ia;Ia.4	Ia;Ia.4	90.33	88.544	48	11	10	90.91	83.36	84.16	Yes
AG-349-E20	AG-325-P08	B	B	Ia;Ia.4	Ia;Ia.4	98.83	99.177	9	39	8	90	99.97	99.9	Yes
AG-359-B05	AG-892-B11	D	B	Ib;Ib.1	Ib;Ib.1	99.97	99.852	30	15	15	100	99.98	99.99	Yes
AG-359-B05	AG-894-E10	D	A	Ib;Ib.1	Ib;Ib.1	97.22	96.545	30	54	30	100	98.89	99.03	Yes
AG-359-D09	AG-894-B13	D	D	Ia;Ia.4	Ia;Ia.4	78.56	80.205	64	16	15	93.75	68.35	73.25	Yes
AG-359-I09	AG-337-K20	B	A	Ia;Ia.4	Ia;Ia.4;Ia.4/I	95.45	94.384	42	45	39	92.86	91.29	92.15	Yes
AG-359-I09	AG-349-D03	B	D	Ia;Ia.4	Ia;Ia.4	97.71	97.482	42	21	19	90.48	90.7	91.96	Yes
AG-359-I09	AG-911-P17	B	D	Ia;Ia.4	Ia;Ia.4	99.66	99.681	42	17	16	94.12	100	99.99	Yes
AG-359-J18	AG-360-E10	C	C	Ib;Ib.1	Ib;Ib.1	99.86	99.7	18	18	18	100	100	99.99	Yes
AG-359-K16	AG-426-F23	B	B	Ib;Ib.1	Ib;Ib.1	93.65	93.093	18	15	14	93.33	76.05	78.1	Yes
AG-359-O11	AG-893-K16	C	A	Ib;Ib.1	Ib;Ib.1	99.91	99.897	47	50	47	100	99.94	99.99	Yes
AG-360-N15	AG-414-C19	D	D	Ia;Ia.4	Ia;Ia.4	81.39	80.355	17	18	16	94.12	68.89	73.17	Yes
AG-365-C23	AG-390-G10	C	A	Ia;Ia	Ia;Ia	99.99	99.831	20	57	19	95	100	99.99	Yes
AG-390-C17	AG-447-K11	B	B	Ia;Ia.3;Ia.3/VI	Ia;Ia.3;Ia.3/VI	95.54	94.922	11	20	10	90.91	65.78	72.8	Yes
AG-390-C17	AG-896-F06	B	A	Ia;Ia.3;Ia.3/VI	Ib;Ib.2	71.36	78.101	11	51	10	90.91	65.11	72.45	Yes
AG-390-C17	AG-903-N10	B	B	Ia;Ia.3;Ia.3/VI	Ib;Ib.2	72.48	77.886	11	27	10	90.91	69.41	74.84	Yes
AG-390-I15	AG-893-L06	C	B	Ia;Ia.3;Ia.3/VII (gMED)	Ia;Ia.3;Ia.3/VII (gMED)	99.67	99.555	12	29	11	91.67	99.97	99.96	Yes
AG-390-I17	AG-337-D17	B	A	Ia;Ia.4;Ia.4/III	Ia;Ia.4;Ia.4/III	90	87.778	11	57	10	90.91	82.51	79.9	Yes
AG-404-P13	AG-907-F09	C	B	Ib;Ib.2	Ib;Ib.2	97.44	96.83	16	33	15	93.75	95.62	95.77	Yes
AG-422-J08	AG-911-A02	D	D	Ib;Ib	Ib;Ib	87.68	84.22	29	11	11	100	69.56	72.52	Yes
AG-426-A16	AG-901-P18	D	D	Ia;Ia.4	Ia;Ia.4	93.88	93.304	35	25	23	92	93.57	93.13	Yes
AG-426-A16	AG-914-M08	D	A	Ia;Ia.4	Ia;Ia.4;Ia.4/I	93.41	92.802	35	47	32	91.43	94.24	94.11	Yes
AG-426-B11	AG-914-L10	D	D	Ia;Ia.4	Ia;Ia.4	99.75	99.847	25	24	23	95.83	99.99	99.99	Yes
AG-426-D09	SAG-MED38	B	A	Ia;Ia.4;Ia.4/III	Ia;Ia.4;Ia.4/III	85.78	86.9	12	53	12	100	73.65	76.68	Yes
AG-426-F11	AG-897-E16	B	B	Ib;Ib.2	Ib;Ib.2	98.26	98.399	27	23	23	100	99.96	99.95	Yes
AG-426-M15	AG-426-A16	D	D	Ia;Ia.4	Ia;Ia.4	99.87	99.658	20	35	20	100	99.97	99.99	Yes
AG-426-M15	AG-901-P18	D	D	Ia;Ia.4	Ia;Ia.4	95.41	94.081	20	25	18	90	92.75	92.33	Yes
AG-426-M15	AG-914-M08	D	A	Ia;Ia.4	Ia;Ia.4;Ia.4/I	94.41	93.595	20	47	18	90	92.71	92.32	Yes
AG-426-P08	AG-461-O10	D	A	Ia;Ia.4	Ia;Ia.4	85.27	83.529	18	9	8	90	65.94	70.7	Yes
AG-430-I13	AG-916-G03	D	A	IIa	IIa	99.76	99.707	16	30	16	100	99.96	99.98	Yes
AG-430-K07	AG-404-A03	A	D	Ia;Ia	Ia;Ia	82.58	82.294	44	16	15	93.75	67.83	73.51	Yes
AG-430-L02	AG-430-I06	A	B	IIb	IIb	99.78	99.897	41	19	17	90	99.97	99.99	Yes
AG-430-P01	AG-349-B19	C	C	Ib;Ib.4	Ib;Ib.4	92.83	89.985	15	12	11	91.67	99.78	99.79	Yes
AG-439-D05	AG-390-D03	C	C	Ia;Ia.3;Ia.3/V (gWID)	Ia;Ia.3;Ia.3/V (gWID)	99.9	99.778	20	38	20	100	100	99.99	Yes
AG-439-L09	AG-912-P08	B	A	Ia;Ia	Ia;Ia.4;Ia.4/II	68.43	77.525	17	51	16	94.12	67.47	73.07	Yes
AG-439-M23	AG-365-E14	D	B	Ib;Ib	Ib;Ib	92.59	92.041	11	24	10	90.91	86.5	89.28	Yes
AG-447-F02	AG-907-O16	D	D	Ia;Ia.3;Ia.3/V (gWID)	Ib;Ib.2	73.36	78.821	38	16	16	100	80.71	81.37	Yes
AG-447-N08	AAA795-L23	A	D	Ia;Ia.4	Ia;Ia.4	87.37	85.628	57	22	21	95.45	86.77	87.29	Yes
AG-447-P22	AG-901-P06	B	B	Ia;Ia.4	Ia;Ia.4;Ia.4/III	96.41	96.476	34	13	12	92.31	98.41	97.75	Yes
AG-453-M17	AG-422-A01	D	D	Ib;Ib	Ib;Ib	92.96	94.766	15	12	11	91.67	90.75	90.16	Yes
AG-453-M17	AG-913-C02	D	B	Ib;Ib	Ib;Ib	97.24	97.651	15	42	15	100	92.46	92.57	Yes
AG-457-A07	AG-913-N09	D	D	Ib;Ib.1	Ib;Ib.1	96.81	96.156	18	18	18	100	98.4	98.65	Yes
AG-457-A07	AG-915-O08	D	B	Ib;Ib.1	Ib;Ib.1	98.02	97.478	18	18	18	100	98.33	98.71	Yes
AG-457-B17	AG-899-G03	D	D	Ib;Ib.1	Ib;Ib.1	92.5	93.062	28	10	10	100	67.11	70.94	Yes
AG-457-N18	SAG-MED10	C	A	Ia;Ia.3;Ia.3/V (gWID)	Ia;Ia.3;Ia.3/VII (gMED)	82.57	81.813	18	50	16	90	96.69	95.48	Yes
AG-461-E06	AG-461-F03	D	D	Ib;Ib	Ib;Ib	98.69	98.832	39	11	11	100	98.79	98.81	Yes
AG-892-A11	AG-909-I23	C	C	Ia;Ia.4;Ia.4/II	Ia;Ia.4;Ia.4/II	99.87	99.805	54	44	44	100	100	99.99	Yes
AG-892-C11	AG-390-I17	D	B	Ia;Ia.4	Ia;Ia.4;Ia.4/III	92.61	90.525	45	11	10	90.91	79.83	79.71	Yes
AG-892-C11	AG-900-B23	D	D	Ia;Ia.4	Ia;Ia.4	95.8	95.281	45	11	10	90.91	79.36	79.69	Yes
AG-892-C11	AG-901-C21	D	B	Ia;Ia.4	Ia;Ia.4;Ia.4/III	94.43	94.522	45	23	22	95.65	77.41	77.34	Yes
AG-892-K05	AG-912-P08	B	A	Ia;Ia.4	Ia;Ia.4;Ia.4/II	98.79	99.019	23	51	22	95.65	94.12	93.37	Yes
AG-893-L07	AG-904-K03	A	A	Ib;Ib.2	Ib;Ib.2	99.95	99.939	59	58	57	98.28	100	99.99	Yes
AG-893-M16	AG-892-A11	B	C	Ia;Ia.4;Ia.4/II	Ia;Ia.4;Ia.4/II	99.9	99.83	54	54	54	100	100	99.99	Yes
AG-893-M16	AG-909-I23	B	C	Ia;Ia.4;Ia.4/II	Ia;Ia.4;Ia.4/II	99.99	99.793	54	44	44	100	100	100	Yes
AG-893-N07	AG-359-J18	B	C	Ib;Ib.1	Ib;Ib.1	99.67	99.773	18	18	18	100	99.99	99.97	Yes
AG-893-N07	AG-360-E10	B	C	Ib;Ib.1	Ib;Ib.1	99.6	99.566	18	18	18	100	99.99	99.99	Yes
AG-894-A03	AG-337-I10	B	A	Ib;Ib.1	Ib;Ib.1	91.9	91.177	21	49	19	90.48	70.94	72.06	Yes
AG-894-B07	AG-904-M22	B	B	Ia;Ia.4	Ia;Ia.4	99.78	99.644	45	13	13	100	100	100	Yes
AG-894-E10	AG-892-B11	A	B	Ib;Ib.1	Ib;Ib.1	97.39	96.593	54	15	15	100	98.38	97.68	Yes
AG-894-F17	AG-915-K20	B	B	Ib;Ib.1	Ia;Ia.4;Ia.4/II	69.87	78.181	25	10	9	90	65.53	68.88	Yes
AG-894-I05	AG-910-G21	D	D	Ib;Ib	Ib;Ib	96.25	95.608	33	12	12	100	81.15	83.71	Yes
AG-894-I05	AG-916-A10	D	B	Ib;Ib	Ib;Ib	94.48	95.669	33	23	21	91.3	70.45	76.96	Yes
AG-895-B06	AG-903-I18	D	B	Ia;Ia.4	Ia;Ia.4	99.66	99.668	23	39	23	100	100	99.99	Yes
AG-895-B06	AG-910-E03	D	A	Ia;Ia.4	Ia;Ia.4;Ia.4/III	99.87	99.838	23	63	23	100	99.98	100	Yes
AG-895-B06	AG-913-F09	D	D	Ia;Ia.4	Ia;Ia.4	95.3	95.056	23	31	22	95.65	79.46	81.37	Yes
AG-895-J19	AG-894-L13	B	D	Ia;Ia.4	Ia;Ia.4	98.82	99.079	20	25	19	95	98.76	98.84	Yes
AG-896-D15	AG-913-O18	C	C	Ib;Ib.2	Ib;Ib.2	99.69	99.72	20	38	20	100	99.95	99.98	Yes
AG-896-K07	AG-892-F02	B	D	Ia;Ia.3;Ia.3/V (gWID)	Ia;Ia.3;Ia.3/V (gWID)	99.57	99.618	14	25	13	92.86	99.94	99.98	Yes
AG-896-L17	AG-910-L19	D	A	Ia;Ia.4	Ia;Ia.4;Ia.4/II	99.81	99.86	13	41	12	92.31	99.87	99.98	Yes
AG-896-O18	AG-899-B05	B	A	Ia;Ia.3;Ia.3/V (gWID)	Ia;Ia.3;Ia.3/V (gWID)	99.96	99.902	48	60	48	100	100	99.99	Yes
AG-897-G09	AG-916-B06	B	A	Ib;Ib.1	Ib;Ib.1	98.07	97.767	13	46	13	100	99.75	90.73	Yes
AG-897-N19	AG-359-I09	D	B	Ia;Ia.4	Ia;Ia.4	99.82	99.692	17	42	16	94.12	99.96	99.97	Yes
AG-897-N19	AG-911-P17	D	D	Ia;Ia.4	Ia;Ia.4	99.75	99.737	17	17	17	100	99.96	99.97	Yes
AG-898-C07	AG-915-K07	B	B	Ia;Ia.3;Ia.3/VI	Ib;Ib.2	72.84	79.361	36	11	10	90.91	80.06	80.29	Yes
AG-898-G21	AG-893-O16	A	C	Ib;Ib.1	Ib;Ib.1	99.97	99.702	70	14	14	100	99.99	99.99	Yes
AG-898-G21	AG-914-A08	A	B	Ib;Ib.1	Ib;Ib.1	99.84	99.74	70	41	41	100	99.93	99.96	Yes
AG-898-P10	AG-895-E17	D	D	Ib;Ib.2	Ib;Ib.2	99.17	99.713	36	33	32	96.97	100	100	Yes
AG-898-P10	AG-912-I11	D	D	Ib;Ib.2	Ib;Ib.2	96.44	97.095	36	17	16	94.12	77.8	81.84	Yes
AG-898-P18	AG-894-L19	D	D	Ib;Ib.1	Ib;Ib.1	99.71	99.681	28	13	12	92.31	99.98	99.99	Yes
AG-899-A06	AG-359-N17	A	A	Ib;Ib.1	Ib;Ib.1	99.44	99.741	56	57	56	100	99.88	99.95	Yes
AG-899-C17	AG-414-O09	A	B	Ib;Ib.2	Ib;Ib.2	87.72	84.66	76	37	35	94.59	81.71	81.16	Yes
AG-899-J23	AG-337-D17	C	A	Ia;Ia.4;Ia.4/III	Ia;Ia.4;Ia.4/III	91.25	88.458	45	57	44	97.78	89.49	88.75	Yes
AG-900-B23	AG-337-D17	D	A	Ia;Ia.4	Ia;Ia.4;Ia.4/III	90.65	88.412	11	57	10	90.91	82.69	83.56	Yes
AG-900-B23	AG-390-I17	D	B	Ia;Ia.4	Ia;Ia.4;Ia.4/III	92.86	90.301	11	11	11	100	85.37	85.06	Yes
AG-900-E18	AG-895-J19	A	B	Ia;Ia.4	Ia;Ia.4	98.85	99.016	41	20	19	95	98.72	98.84	Yes
AG-900-I09	AG-910-D18	C	C	Ia;Ia.4	Ia;Ia.4	99.59	99.637	27	21	19	90.48	99.97	99.98	Yes
AG-900-I09	AG-912-J18	C	B	Ia;Ia.4	Ia;Ia.4	98.16	99.396	27	15	14	93.33	99.98	99.99	Yes
AG-900-I09	AG-915-K17	C	A	Ia;Ia.4	Ia;Ia.4	99.82	99.749	27	61	27	100	99.98	99.98	Yes
AG-901-C21	AG-447-F10	B	B	Ia;Ia.4;Ia.4/III	Ia;Ia.4;Ia.4/III	94.17	93.655	23	40	22	95.65	79.99	79.72	Yes
AG-901-C21	AG-907-C04	B	A	Ia;Ia.4;Ia.4/III	Ia;Ia.4;Ia.4/III	95.3	94.568	23	57	22	95.65	80.71	80.47	Yes
AG-901-I21	AG-916-F06	C	A	Ib;Ib.4	Ib;Ib.4	99.88	99.819	100	38	37	97.37	99.95	99.99	Yes
AG-901-P18	AG-914-M08	D	A	Ia;Ia.4	Ia;Ia.4;Ia.4/I	99.72	99.758	25	47	25	100	99.96	99.99	Yes
AG-903-I15	AG-337-I10	D	A	Ib;Ib.1	Ib;Ib.1	90.37	91.015	21	49	19	90.48	70.98	73.95	Yes
AG-903-I15	AG-894-A03	D	B	Ib;Ib.1	Ib;Ib.1	99.28	99.568	21	21	21	100	99.9	99.97	Yes
AG-903-I18	AG-910-E03	B	A	Ia;Ia.4	Ia;Ia.4;Ia.4/III	99.57	99.652	39	63	39	100	99.99	99.99	Yes
AG-904-F02	AG-447-F10	D	B	Ia;Ia.4	Ia;Ia.4;Ia.4/III	95.68	94.455	16	40	15	93.75	80.49	86.22	Yes
AG-904-F02	AG-901-C21	D	B	Ia;Ia.4	Ia;Ia.4;Ia.4/III	95.51	94.34	16	23	15	93.75	74.68	78.65	Yes
AG-904-F02	AG-907-C04	D	A	Ia;Ia.4	Ia;Ia.4;Ia.4/III	95.91	94.822	16	57	15	93.75	79.38	86.43	Yes
AG-904-F02	AG-908-O05	D	D	Ia;Ia.4	Ia;Ia.4	96.14	94.915	16	19	15	93.75	78.46	81.85	Yes
AG-905-E11	AG-896-D15	B	C	Ib;Ib.2	Ib;Ib.2	99.83	99.846	53	20	20	100	99.98	99.98	Yes
AG-905-M05	AG-910-G21	B	D	Ib;Ib	Ib;Ib	94.75	94.698	19	12	12	100	86.05	86.89	Yes
AG-907-B09	AG-914-K18	D	D	IIIa	IIIa	96.41	95.432	21	12	11	91.67	88.65	89.53	Yes
AG-907-B22	AG-913-E11	C	B	Ia;Ia.4;Ia.4/II	Ia;Ia.4;Ia.4/II	99.35	99.545	26	35	25	96.15	99.94	99.94	Yes
AG-907-M07	AG-426-E13	B	A	Ib;Ib.1	Ib;Ib.1	96.2	94.946	18	74	18	100	87.83	88.91	Yes
AG-908-K09	AG-916-L11	D	D	Ib;Ib.1	Ib;Ib.1	99.33	99.514	38	34	34	100	99.77	99.89	Yes
AG-908-O05	AG-447-F10	D	B	Ia;Ia.4	Ia;Ia.4;Ia.4/III	96.02	95.159	19	40	18	94.74	80.8	80.93	Yes
AG-908-O05	AG-892-C11	D	D	Ia;Ia.4	Ia;Ia.4	96	95.38	19	45	18	94.74	77.56	77.27	Yes
AG-908-O05	AG-901-C21	D	B	Ia;Ia.4	Ia;Ia.4;Ia.4/III	95.22	94.469	19	23	18	94.74	79.41	79.82	Yes
AG-908-O05	AG-907-C04	D	A	Ia;Ia.4	Ia;Ia.4;Ia.4/III	96.3	95.538	19	57	18	94.74	81.07	81.14	Yes
AG-908-P04	AG-892-D03	A	D	Ib;Ib.1	Ib;Ib.1	99.14	99.066	40	33	32	96.97	99.68	99.85	Yes
AG-908-P04	AG-913-B14	A	B	Ib;Ib.1	Ib;Ib.1	99.06	98.999	40	36	36	100	99.47	99.84	Yes
AG-909-C08	AG-899-M19	D	B	Ib;Ib	Ib;Ib	99.78	99.681	33	36	33	100	99.99	99.98	Yes
AG-909-J05	AG-895-B06	D	D	Ia;Ia.4	Ia;Ia.4	95.43	95.091	35	23	23	100	78.99	81.43	Yes
AG-909-J05	AG-913-F09	D	D	Ia;Ia.4	Ia;Ia.4	99.96	99.879	35	31	28	90.32	99.97	99.95	Yes
AG-910-C08	AG-914-K18	D	D	IIIa	IIIa	97.77	96.936	13	12	12	100	99.35	99.16	Yes
AG-910-D18	AG-915-K17	C	A	Ia;Ia.4	Ia;Ia.4	99.79	99.753	21	61	19	90.48	99.99	99.98	Yes
AG-910-G21	AG-916-A10	D	B	Ib;Ib	Ib;Ib	95	95.315	12	23	12	100	88.82	91.34	Yes
AG-910-J22	AG-893-L07	B	A	Ib;Ib.2	Ib;Ib.2	99.9	99.741	34	59	32	94.12	99.96	99.98	Yes
AG-910-J22	AG-904-K03	B	A	Ib;Ib.2	Ib;Ib.2	99.91	99.77	34	58	32	94.12	99.96	99.99	Yes
AG-910-M07	AG-908-K09	D	D	Ib;Ib.1	Ib;Ib.1	99.46	99.453	17	38	16	94.12	99.92	99.81	Yes
AG-910-M07	AG-916-L11	D	D	Ib;Ib.1	Ib;Ib.1	99.84	99.739	17	34	16	94.12	99.8	99.84	Yes
AG-911-D08	AG-893-K16	D	A	Ib;Ib.1	Ib;Ib.1	99.01	98.87	30	50	29	96.67	97.93	98.22	Yes
AG-911-J21	AG-461-F03	B	D	Ib;Ib	Ib;Ib	93.44	93.971	41	11	10	90.91	79.88	81.7	Yes
AG-912-F07	AG-325-C18	D	B	Ia;Ia.4	Ia;Ia.4	87.62	84.466	25	18	17	94.44	78.26	79.94	Yes
AG-912-F07	AG-913-O03	D	D	Ia;Ia.4	Ia;Ia.4	99.56	99.887	25	31	22	90	99.86	99.97	Yes
AG-912-I11	AG-895-E17	D	D	Ib;Ib.2	Ib;Ib.2	95.45	96.863	17	33	16	94.12	77.8	81.92	Yes
AG-912-I11	AG-907-C09	D	A	Ib;Ib.2	Ib;Ib.2	96.75	96.574	17	68	16	94.12	90.43	92.39	Yes
AG-912-J18	AG-910-D18	B	C	Ia;Ia.4	Ia;Ia.4	98.46	99.373	15	21	14	93.33	99.99	99.98	Yes
AG-912-J18	AG-915-K17	B	A	Ia;Ia.4	Ia;Ia.4	99.45	99.597	15	61	14	93.33	100	99.98	Yes
AG-912-L16	AG-913-I09	B	D	Ib;Ib.1	Ib;Ib.1	97.8	98.1	54	28	26	92.86	86.47	89.54	Yes
AG-912-P09	AG-893-P10	D	A	Ia;Ia.4	Ia;Ia.4	99.97	99.852	37	39	37	100	99.99	99.99	Yes
AG-913-B14	AG-892-D03	B	D	Ib;Ib.1	Ib;Ib.1	99.6	99.74	36	33	32	96.97	99.99	100	Yes
AG-913-C02	AG-422-A01	B	D	Ib;Ib	Ib;Ib	94.38	95.157	42	12	11	91.67	92	91.09	Yes
AG-913-C20	AG-891-N16	C	B	Ia;Ia.4;Ia.4/II	Ia;Ia.4;Ia.4/II	99.59	99.522	23	9	8	90	100	100	Yes
AG-913-D05	AG-897-G09	D	B	Ib;Ib.1	Ib;Ib.1	99.96	99.647	27	13	13	100	99.98	99.92	Yes
AG-913-D05	AG-916-B06	D	A	Ib;Ib.1	Ib;Ib.1	98.5	98.026	27	46	26	96.3	98.76	98.73	Yes
AG-913-L13	AG-914-L04	D	B	Ia;Ia.4	Ia;Ia.4	97.18	96.482	20	14	13	92.86	93.49	94.44	Yes
AG-913-O21	AG-901-F21	C	A	Ib;Ib.4	Ib;Ib.4	99.52	99.631	25	80	24	96	99.96	99.95	Yes
AG-914-A08	AG-893-O16	B	C	Ib;Ib.1	Ib;Ib.1	99.92	99.86	17	14	14	100	99.99	99.99	Yes
AG-914-B04	AG-904-P13	B	B	Ib;Ib.1	Ib;Ib.1	92.67	93.611	17	22	15	90	81.2	85.79	Yes
AG-914-I03	AG-912-E13	B	B	Ib;Ib.2	Ib;Ib.2	99.27	99.68	25	25	23	92	100	99.97	Yes
AG-914-M14	AG-892-L05	C	C	Ib;Ib.4	Ia;Ia	70.35	78.096	33	15	14	93.33	73.53	73.25	Yes
AG-915-G14	AG-893-K16	B	A	Ib;Ib.1	Ib;Ib.1	99.23	98.931	18	50	18	100	99.54	97.25	Yes
AG-915-G14	AG-911-D08	B	D	Ib;Ib.1	Ib;Ib.1	99.6	99.486	18	30	18	100	99.69	99.69	Yes
AG-915-L11	AG-426-B11	D	D	Ia;Ia.4	Ia;Ia.4	80.52	80.283	11	25	10	90.91	72.6	77.56	Yes
AG-915-L11	AG-426-K19	D	D	Ia;Ia.4	Ia;Ia.4	81.13	81.166	11	19	10	90.91	65.89	69.5	Yes
AG-915-L11	AG-899-E08	D	D	Ia;Ia.4	Ia;Ia.4	94.89	94.889	11	39	11	100	70.23	74.44	Yes
AG-915-L11	AG-913-L13	D	D	Ia;Ia.4	Ia;Ia.4	80.57	80.321	11	20	10	90.91	75.75	76.85	Yes
AG-915-L11	AG-914-L04	D	B	Ia;Ia.4	Ia;Ia.4	81.49	81.445	11	14	10	90.91	76.16	76.79	Yes
AG-915-L11	AG-914-L10	D	D	Ia;Ia.4	Ia;Ia.4	80.81	80.319	11	24	10	90.91	72.6	77.56	Yes
AG-915-N02	AG-349-L04	D	B	Ia;Ia.4	Ia;Ia.4	96.62	96.041	19	24	18	94.74	95.12	95.59	Yes
AG-915-O08	AG-913-N09	B	D	Ib;Ib.1	Ib;Ib.1	97.47	95.942	18	18	18	100	98.34	99.15	Yes
AG-916-A14	AG-896-C18	C	B	Ia;Ia.4	Ia;Ia.4	99.82	99.851	41	29	27	93.1	99.95	99.97	Yes
AG-916-B11	AG-912-B10	A	D	Ib;Ib	Ib;Ib	99.6	99.796	45	22	22	100	99.99	100	Yes
AG-916-O23	AG-911-M11	B	B	Ia;Ia.4;Ia.4/I	Ia;Ia.4;Ia.4/I	99.67	99.641	19	28	19	100	99.98	99.99	Yes
AG-918-M20	AG-453-A09	A	D	IIb	IIb	96.52	95.788	49	12	11	91.67	97.62	97.14	Yes
FZCC0015	AG-913-E03	A	C	Ia;Ia.3;Ia.3/V (gWID)	Ib;Ib.2	72.01	78.639	54	20	18	90	87.57	86.28	Yes
HIMB083	AAA795-A20	A	A	Ia;Ia.3;Ia.3/V (gWID)	Ia;Ia.3;Ia.3/V (gWID)	96.53	95.658	19	19	19	100	97.59	97.73	Yes
HTCC1062	HTCC1002	A	A	Ia;Ia.1	Ia;Ia.1	98.4	98.146	50	50	50	100	99.95	99.92	Yes
HTCC7214	AG-325-C02	A	C	Ia;Ia.3;Ia.3/I	Ib;Ib.1	70.65	78.313	44	13	12	92.31	76.69	79.23	Yes
RS39	AG-390-I17	A	B	Ia;Ia.4	Ia;Ia.4;Ia.4/III	94.75	94.525	63	11	10	90.91	85.61	79	Yes
RS39	AG-900-B23	A	D	Ia;Ia.4	Ia;Ia.4	93.11	90.455	63	11	10	90.91	84.64	84.24	Yes
SAG-MED47	AG-903-M17	A	D	Ia;Ia.4	Ia;Ia.4	81.29	80.816	61	36	32	90	73.41	75.41	Yes
AG-898-G21	AG-430-J18	A	D	Ib;Ib.1	Ib;Ib.2	75.5	78.172	70	23	20	86.96	67.54	--	No
AG-914-A08	AG-430-J18	B	D	Ib;Ib.1	Ib;Ib.2	74.57	78.022	41	23	20	86.96	67.55	--	No
AG-914-M14	AG-916-F06	C	A	Ib;Ib.4	Ib;Ib.4	75.52	79.77	77	38	33	86.84	76.76	--	No
AG-907-E04	AG-916-F06	A	A	Ib;Ib.4	Ib;Ib.4	75.22	79.877	136	38	33	86.84	76.75	--	No
AG-892-L05	AG-447-L14	C	B	Ia;Ia	Ia;Ia.4	70.62	77.462	15	36	13	86.67	70.48	--	No
AG-453-L03	AG-914-M14	A	C	Ib;Ib.4	Ib;Ib.4	74.96	79.149	52	77	45	86.54	74.22	--	No
AG-453-L03	AG-907-E04	A	A	Ib;Ib.4	Ib;Ib.4	74.62	78.935	52	136	45	86.54	74.16	--	No
AG-912-P01	AG-907-E04	C	A	Ib;Ib.4	Ib;Ib.4	74.36	78.975	35	136	30	85.71	77.82	--	No
AG-453-L03	AG-901-F21	A	A	Ib;Ib.4	Ib;Ib.4	74.21	79.087	52	28	24	85.71	76.45	--	No
AG-912-P01	AG-914-M14	C	C	Ib;Ib.4	Ib;Ib.4	74.12	79.219	35	77	30	85.71	77.8	--	No
AG-901-F21	AG-916-F06	A	A	Ib;Ib.4	Ib;Ib.4	73.6	79.278	28	38	24	85.71	76.39	--	No
AG-912-P01	AG-901-F21	C	A	Ib;Ib.4	Ib;Ib.4	73.36	79.291	35	28	24	85.71	76.77	--	No
AG-901-I21	AG-901-F21	C	A	Ib;Ib.4	Ib;Ib.4	73.35	78.936	100	28	24	85.71	76.35	--	No
AG-916-N21	AG-435-G10	B	A	IIb	IIb	99.5	99.547	21	28	18	85.71	99.77	--	No
AG-913-M06	AG-914-L04	B	B	Ia;Ia.4	Ia;Ia.4	96.36	95.966	18	14	12	85.71	85.71	--	No
AG-916-J11	AG-404-B06	D	A	Ib;Ib	Ib;Ib	95.71	95.89	28	41	24	85.71	97.43	--	No
AG-904-L02	AG-349-D03	D	D	Ia;Ia.4	Ia;Ia.4	93.95	93.081	29	21	18	85.71	80.78	--	No
AG-365-K15	AG-414-G10	A	B	IIb	IIb	92.89	92.402	56	14	12	85.71	75.02	--	No
AG-422-N07	AG-916-J11	D	D	Ib;Ib	Ib;Ib	86.67	83.995	37	28	24	85.71	94.27	--	No
AG-426-K19	AG-914-L04	D	B	Ia;Ia.4	Ia;Ia.4	81.59	81.739	19	14	12	85.71	63.49	--	No
AG-896-L05	AG-430-J07	D	B	Ia;Ia.4	Ia;Ia.4	80.85	80.28	20	23	17	85	64	--	No
AG-907-B09	AG-910-C08	D	D	IIIa	IIIa	95.96	95.392	21	13	11	84.62	88.6	--	No
AG-915-A06	AG-914-A08	B	B	Ib;Ib.1	Ib;Ib.1	93.67	92.966	26	41	22	84.62	81.86	--	No
AG-898-G21	AG-915-A06	A	B	Ib;Ib.1	Ib;Ib.1	93.42	92.9	70	26	22	84.62	81.89	--	No
AG-325-F13	AG-916-K04	D	A	Ia;Ia.4	Ia;Ia.4;Ia.4/I	83.62	80.988	13	40	11	84.62	69.64	--	No
AG-905-E11	AG-913-O18	B	C	Ib;Ib.2	Ib;Ib.2	99.95	99.884	53	38	32	84.21	99.98	--	No
AG-447-C08	AG-910-K02	B	C	Ia;Ia.3;Ia.3/V (gWID)	Ib;Ib.1	72.48	78.628	19	19	16	84.21	88.62	--	No
AG-470-C13	AG-916-G09	B	A	Ib;Ib.2	Ib;Ib.2	88.89	85.04	44	46	37	84.09	91.51	--	No
AG-325-L05	AG-461-G03	B	B	Ia;Ia.4	Ia;Ia.4	98.93	99.019	44	12	10	83.33	99.68	--	No
AG-901-P06	AG-426-D09	B	B	Ia;Ia.4;Ia.4/III	Ia;Ia.4;Ia.4/III	95.18	93.783	13	12	10	83.33	80.83	--	No
AG-461-E05	AG-915-C03	B	B	Ib;Ib.2	Ib;Ib.2	92.58	93.099	24	29	20	83.33	73.65	--	No
AG-909-G08	AG-901-N23	B	B	Ia;Ia.4;Ia.4/III	Ia;Ia.4	91.69	90.495	31	18	15	83.33	66.25	--	No
AG-910-G21	AG-893-P02	D	D	Ib;Ib	Ib;Ib	91.6	92.588	12	64	10	83.33	69.69	--	No
AG-907-C16	AG-899-J02	D	B	Ia;Ia.3;Ia.3/V (gWID)	Ia;Ia.3;Ia.3/VII (gMED)	81.51	80.41	12	39	10	83.33	67.74	--	No
AG-907-C16	AG-905-M20	D	B	Ia;Ia.3;Ia.3/V (gWID)	Ia;Ia.3;Ia.3/VII (gMED)	81.32	80.357	12	31	10	83.33	71.25	--	No
AG-897-O11	AG-365-P13	B	A	Ia;Ia.3;Ia.3/V (gWID)	Ib;Ib.2	71.49	78.772	29	52	24	82.76	67.88	--	No
AG-337-M15	AG-901-C21	D	B	Ia;Ia.4	Ia;Ia.4;Ia.4/III	89.77	88.555	48	23	19	82.61	75.47	--	No
AG-897-N19	AG-349-D03	D	D	Ia;Ia.4	Ia;Ia.4	98.14	97.707	17	21	14	82.35	90.29	--	No
AG-911-P17	AG-349-D03	D	D	Ia;Ia.4	Ia;Ia.4	98	97.945	17	21	14	82.35	90.31	--	No
AG-911-P17	AG-337-K20	D	A	Ia;Ia.4	Ia;Ia.4;Ia.4/I	95.84	94.933	17	45	14	82.35	87.56	--	No
AG-897-N19	AG-337-K20	D	A	Ia;Ia.4	Ia;Ia.4;Ia.4/I	95.7	94.384	17	45	14	82.35	87.55	--	No
AG-914-B04	AG-894-C21	B	B	Ib;Ib.1	Ib;Ib.1	92.47	92.959	17	23	14	82.35	75.99	--	No
AG-909-E04	AG-916-A14	A	C	Ia;Ia.4	Ia;Ia.4	87.19	85.232	34	41	28	82.35	77.24	--	No
AG-914-B04	HTCC1016	B	A	Ib;Ib.1	Ia;Ia.1	68.92	78.019	17	47	14	82.35	70.34	--	No
AG-453-L03	AG-914-G10	A	A	Ib;Ib.4	Ib;Ib.4	75.57	79.338	52	22	18	81.82	79.32	--	No
AG-914-G10	AG-916-F06	A	A	Ib;Ib.4	Ib;Ib.4	75.45	79.351	22	38	18	81.82	79.5	--	No
AG-914-G10	AG-901-I21	A	C	Ib;Ib.4	Ib;Ib.4	75.25	79.695	22	100	18	81.82	79.35	--	No
AG-912-P01	AG-914-G10	C	A	Ib;Ib.4	Ib;Ib.4	74.59	79.575	35	22	18	81.82	79.53	--	No
AG-908-O05	AG-900-B23	D	D	Ia;Ia.4	Ia;Ia.4	95.36	95.281	19	11	9	81.82	76.26	--	No
AG-900-B23	AG-907-C04	D	A	Ia;Ia.4	Ia;Ia.4;Ia.4/III	94.65	94.407	11	57	9	81.82	77.71	--	No
AG-447-F10	AG-900-B23	B	D	Ia;Ia.4;Ia.4/III	Ia;Ia.4	94.51	94.206	40	11	9	81.82	76.8	--	No
AG-901-C21	AG-900-B23	B	D	Ia;Ia.4;Ia.4/III	Ia;Ia.4	94.05	94.002	23	11	9	81.82	74.24	--	No
AG-908-O05	AG-390-I17	D	B	Ia;Ia.4	Ia;Ia.4;Ia.4/III	93.64	90.482	19	11	9	81.82	76.13	--	No
AG-447-F10	AG-390-I17	B	B	Ia;Ia.4;Ia.4/III	Ia;Ia.4;Ia.4/III	92.61	90.422	40	11	9	81.82	76.32	--	No
AG-907-C04	AG-390-I17	A	B	Ia;Ia.4;Ia.4/III	Ia;Ia.4;Ia.4/III	92.57	90.193	57	11	9	81.82	77.15	--	No
AG-349-L17	AG-447-G05	B	D	Ia;Ia.3;Ia.3/V (gWID)	Ia;Ia.3;Ia.3/V (gWID)	92.06	92.411	15	11	9	81.82	64.27	--	No
AG-901-C21	AG-390-I17	B	B	Ia;Ia.4;Ia.4/III	Ia;Ia.4;Ia.4/III	91.34	90.294	23	11	9	81.82	74.39	--	No
AG-337-J09	SAG-MED18	B	D	Ia;Ia.3;Ia.3/VII (gMED)	Ia;Ia.3;Ia.3/VII (gMED)	87.78	87.536	11	28	9	81.82	74.72	--	No
AG-913-M06	AG-915-L11	B	D	Ia;Ia.4	Ia;Ia.4	82.33	81.724	18	11	9	81.82	76.91	--	No
AG-390-C17	AG-461-M14	B	B	Ia;Ia.3;Ia.3/VI	Ia;Ia.3;Ia.3/VII (gMED)	80.35	79.929	11	16	9	81.82	70.09	--	No
AG-435-P07	AG-457-O03	C	C	Ib;Ib	Ib;Ib.2	71.52	78.367	12	11	9	81.82	68.09	--	No
AG-349-D19	AG-914-G10	A	A	Ib;Ib.4	Ib;Ib.4	93.25	91.721	16	22	13	81.25	87.3	--	No
AG-349-D19	AG-907-E04	A	A	Ib;Ib.4	Ib;Ib.4	93.24	91.132	16	136	13	81.25	89.42	--	No
AG-349-D19	AG-914-M14	A	C	Ib;Ib.4	Ib;Ib.4	93.02	91.212	16	77	13	81.25	88.04	--	No
AG-349-D19	AG-914-A09	A	C	Ib;Ib.4	Ib;Ib.4	92.78	90.894	16	17	13	81.25	85.15	--	No
AG-349-D19	AG-901-F21	A	A	Ib;Ib.4	Ib;Ib.4	91.65	90.862	16	28	13	81.25	86.56	--	No
AG-904-F02	AG-892-C11	D	D	Ia;Ia.4	Ia;Ia.4	95.43	94.516	16	45	13	81.25	73.25	--	No
AG-430-L17	AG-899-C17	D	A	Ib;Ib.2	Ib;Ib.2	88.06	84.697	16	76	13	81.25	86.47	--	No
AG-390-D07	AG-894-B13	D	D	Ia;Ia.4	Ia;Ia.4	79.76	79.571	22	16	13	81.25	68.3	--	No
AG-422-N07	AG-404-B06	D	A	Ib;Ib	Ib;Ib	85.45	83.688	37	41	30	81.08	90.69	--	No
AG-896-L20	AG-910-E03	C	A	Ia;Ia.4;Ia.4/III	Ia;Ia.4;Ia.4/III	99.89	99.825	68	63	51	80.95	99.98	--	No
AG-447-N18	AG-905-M18	A	A	Ia;Ia.4;Ia.4/I	Ia;Ia.4;Ia.4/I	95.94	94.82	48	42	34	80.95	95.22	--	No
AG-325-L02	SAG-MED19	B	A	Ia;Ia.4	Ia;Ia.4	81.57	80.485	21	39	17	80.95	68.53	--	No
AG-899-J02	AG-905-M20	B	B	Ia;Ia.3;Ia.3/VII (gMED)	Ia;Ia.3;Ia.3/VII (gMED)	97.89	98.319	39	31	25	80.65	76.61	--	No
AG-900-E18	AG-894-L13	A	D	Ia;Ia.4	Ia;Ia.4	99.92	99.896	41	25	20	80	99.96	--	No
AG-337-C09	AG-337-F15	B	B	Ib;Ib.2	Ib;Ib.2	96.09	97.582	10	20	8	80	72.69	--	No
AG-899-G03	AG-894-F03	D	B	Ib;Ib.1	Ib;Ib.1	92.57	93.08	10	47	8	80	73.09	--	No
AG-909-J05	AG-905-G02	D	D	Ia;Ia.4	Ia;Ia.4	92.38	91.76	35	46	28	80	78.33	--	No
AG-337-C09	AG-907-F09	B	B	Ib;Ib.2	Ib;Ib.2	90.55	89.133	10	13	8	80	72.84	--	No
AG-390-M07	AG-337-E23	B	D	Ia;Ia.4	Ia;Ia.4	79.34	80.828	20	25	16	80	69.38	--	No
AG-404-E02	AG-464-I02	D	B	Ic;Ic.2	Ic;Ic.2	78.55	81.406	28	15	12	80	66.48	--	No
AG-461-J11	HTCC1002	B	A	Ia;Ia.3;Ia.3/VII (gMED)	Ia;Ia.1	75.11	78.628	10	50	8	80	65.04	--	No
AG-461-J11	HTCC1062	B	A	Ia;Ia.3;Ia.3/VII (gMED)	Ia;Ia.1	75.01	78.69	10	50	8	80	65.04	--	No
AG-900-I13	AG-900-G22	B	B	Ib;Ib.1	Ib;Ib.2	74.33	78.564	44	10	8	80	61.17	--	No
AG-404-B14	AG-892-L18	A	B	Ib;Ib	Ib;Ib	70.29	78.058	55	20	16	80	71.19	--	No
AG-426-C20	AG-892-L05	C	C	Ib;Ib.1	Ia;Ia	69.49	77.904	26	15	12	80	67.95	--	No
AG-905-M05	AG-894-I05	B	D	Ib;Ib	Ib;Ib	95.37	95.307	19	33	15	78.95	76.44	--	No
AG-905-M05	AG-916-A10	B	B	Ib;Ib	Ib;Ib	94.43	94.723	19	23	15	78.95	78.23	--	No
AG-908-O05	AG-337-D17	D	A	Ia;Ia.4	Ia;Ia.4;Ia.4/III	90.41	88.204	19	57	15	78.95	77.45	--	No
AG-337-M15	AG-908-O05	D	D	Ia;Ia.4	Ia;Ia.4	90.31	88.341	48	19	15	78.95	73.58	--	No
AG-426-K19	AG-913-L13	D	D	Ia;Ia.4	Ia;Ia.4	82.09	81.297	19	20	15	78.95	62.39	--	No
HTCC7211	AG-390-C17	A	B	Ia;Ia.3;Ia.3/I	Ia;Ia.3;Ia.3/VI	81.24	80.587	83	38	30	78.95	74.35	--	No
AG-426-B11	AG-914-L04	D	B	Ia;Ia.4	Ia;Ia.4	95.77	95.428	25	14	11	78.57	63.09	--	No
AG-914-L10	AG-914-L04	D	B	Ia;Ia.4	Ia;Ia.4	95.61	95.282	24	14	11	78.57	63.09	--	No
AG-333-C07	AG-426-F15	D	A	Ib;Ib.2	Ib;Ib.2	87.61	84.32	14	44	11	78.57	80.52	--	No
AG-914-L04	AG-899-E08	B	D	Ia;Ia.4	Ia;Ia.4	81.52	80.98	14	39	11	78.57	63.8	--	No
AG-333-O21	SAG-MED30	B	D	Ia;Ia.4	Ia;Ia.4	81.08	80.637	14	17	11	78.57	74.29	--	No
AG-895-B06	AG-905-G02	D	D	Ia;Ia.4	Ia;Ia.4	92.71	91.83	23	46	18	78.26	82.75	--	No
AG-915-A06	AG-430-J18	B	D	Ib;Ib.1	Ib;Ib.2	74.57	78.222	26	23	18	78.26	67.08	--	No
AG-913-M06	AG-913-L13	B	D	Ia;Ia.4	Ia;Ia.4	96.12	95.432	18	20	14	77.78	81.7	--	No
AG-914-L03	AG-337-I18	C	B	Ib;Ib.1	Ib;Ib.2	75.32	78.518	56	27	21	77.78	78.4	--	No
AG-910-E03	AG-913-F09	A	D	Ia;Ia.4;Ia.4/III	Ia;Ia.4	95.37	95.33	63	31	24	77.42	78.55	--	No
AG-901-P06	SAG-MED38	B	A	Ia;Ia.4;Ia.4/III	Ia;Ia.4;Ia.4/III	85.75	87.356	13	53	10	76.92	81.87	--	No
AG-430-J07	AG-390-O04	B	C	Ia;Ia.4	Ia;Ia.4	83.92	82.188	13	21	10	76.92	83.71	--	No
AG-916-F06	AG-914-A09	A	C	Ib;Ib.4	Ib;Ib.4	75.67	79.892	38	17	13	76.47	77.63	--	No
AG-901-I21	AG-914-A09	C	C	Ib;Ib.4	Ib;Ib.4	75.21	79.717	100	17	13	76.47	77.56	--	No
AG-453-L03	AG-914-A09	A	C	Ib;Ib.4	Ib;Ib.4	75.14	79.581	52	17	13	76.47	77.48	--	No
AG-912-P01	AG-914-A09	C	C	Ib;Ib.4	Ib;Ib.4	74.64	79.688	35	17	13	76.47	77.81	--	No
AG-897-N19	AG-904-L02	D	D	Ia;Ia.4	Ia;Ia.4	94.23	92.731	17	29	13	76.47	79.86	--	No
AG-911-P17	AG-904-L02	D	D	Ia;Ia.4	Ia;Ia.4	94.1	92.852	17	29	13	76.47	79.89	--	No
AG-337-C22	AG-893-L13	C	A	Ib;Ib	Ib;Ib	94.05	92.926	38	38	29	76.32	91.37	--	No
AG-337-N04	AG-911-E04	D	A	Ia;Ia.4	Ia;Ia.4;Ia.4/III	86.53	84.597	21	40	16	76.19	63.91	--	No
AG-365-I20	AG-903-M09	B	D	Ib;Ib.2	Ib;Ib.2	77.18	78.788	25	65	19	76	62.44	--	No
AG-461-K07	AG-359-P18	B	A	Ia;Ia.4	Ia;Ia.4;Ia.4/III	99.23	99.268	32	60	24	75	99.64	--	No
AG-447-P22	AG-426-D09	B	B	Ia;Ia.4	Ia;Ia.4;Ia.4/III	94.53	93.546	34	12	9	75	81.56	--	No
AG-457-B17	AG-894-F03	D	B	Ib;Ib.1	Ib;Ib.1	92.26	92.612	28	47	21	75	64.77	--	No
AG-337-M15	AG-904-F02	D	D	Ia;Ia.4	Ia;Ia.4	90.99	88.646	48	16	12	75	72.67	--	No
AG-422-A01	AG-912-B10	D	D	Ib;Ib	Ib;Ib	86.03	87.864	12	22	9	75	68.3	--	No
AG-422-A01	AG-911-K15	D	A	Ib;Ib	Ib;Ib	85.8	87.017	12	47	9	75	68.43	--	No
AG-422-A01	AG-430-N16	D	D	Ib;Ib	Ib;Ib	85.58	85.852	12	25	9	75	75.06	--	No
AG-916-B11	AG-422-A01	A	D	Ib;Ib	Ib;Ib	84.17	86.06	45	12	9	75	68.33	--	No
AG-461-O10	SAG-MED43	A	A	Ia;Ia.4	Ia;Ia.4	83.6	83.47	8	19	6	75	64.9	--	No
AG-333-A19	AG-461-O10	A	A	Ia;Ia.4	Ia;Ia.4	81.13	82.188	19	8	6	75	69.92	--	No
AG-439-C18	AG-422-A01	D	D	Ib	Ib;Ib	73.79	78.889	34	12	9	75	65.22	--	No
AG-422-A01	AG-912-F15	D	A	Ib;Ib	Ib;Ib.5	72.76	79.429	12	43	9	75	67.43	--	No
AG-447-K11	AG-903-N10	B	B	Ia;Ia.3;Ia.3/VI	Ib;Ib.2	72.07	78.088	20	27	15	75	67.36	--	No
AG-457-P16	AG-337-I10	B	A	Ia;Ia.3;Ia.3/VII (gMED)	Ib;Ib.1	71.08	77.953	16	49	12	75	64.23	--	No
AG-909-G08	AG-439-N15	B	C	Ia;Ia.4;Ia.4/III	Ib;Ib	70.12	78.404	35	12	9	75	75.54	--	No
AG-903-I18	AG-913-F09	B	D	Ia;Ia.4	Ia;Ia.4	95.7	94.708	39	31	23	74.19	78.98	--	No
AG-901-C21	AG-337-D17	B	A	Ia;Ia.4;Ia.4/III	Ia;Ia.4;Ia.4/III	91.11	88.692	23	57	17	73.91	80.23	--	No
AG-901-G05	AG-909-F14	D	B	Ib;Ib.2	Ib;Ib.1	73.86	78.355	23	32	17	73.91	72.54	--	No
AG-895-G06	AG-913-O03	B	D	Ia;Ia.4	Ia;Ia.4	87.96	85	19	31	14	73.68	78.83	--	No
AG-912-F07	AG-895-G06	D	B	Ia;Ia.4	Ia;Ia.4	86.87	84.593	25	19	14	73.68	78.75	--	No
AG-349-D19	AG-426-L19	A	C	Ib;Ib.4	Ib;Ib.4	74.14	79.219	16	15	11	73.33	71.73	--	No
AG-439-I14	AG-903-F09	B	B	Ia;Ia.4;Ia.4/I	Ia;Ia.4;Ia.4/I	93.84	93.818	35	15	11	73.33	67.8	--	No
AG-404-L19	AG-903-F09	D	B	Ia;Ia.4	Ia;Ia.4;Ia.4/I	93.8	94.014	42	15	11	73.33	71.45	--	No
AG-895-K10	AG-430-D17	A	B	Ia;Ia.4	Ia;Ia.4	84.25	81.558	39	15	11	73.33	77.35	--	No
AG-899-M07	AG-430-D17	D	B	Ia;Ia.4	Ia;Ia.4	84.21	81.839	21	15	11	73.33	76.7	--	No
AG-319-F05	AG-447-A19	D	D	Ia;Ia.3;Ia.3/IV	Ia;Ia.3;Ia.3/V (gWID)	79.46	80.275	15	54	11	73.33	74.52	--	No
HTCC1016	AG-900-I19	A	B	Ia;Ia.1	Ib;Ib.1	69.44	77.698	47	15	11	73.33	73.57	--	No
AG-904-F02	AG-900-B23	D	D	Ia;Ia.4	Ia;Ia.4	95.74	94.33	16	11	8	72.73	75.71	--	No
AG-907-C09	AG-895-E17	A	D	Ib;Ib.2	Ib;Ib.2	95.39	96.074	68	33	24	72.73	74.17	--	No
AG-900-B23	AG-913-F09	D	D	Ia;Ia.4	Ia;Ia.4	94.95	94.955	11	31	8	72.73	71.83	--	No
AG-916-A10	AG-461-F03	B	D	Ib;Ib	Ib;Ib	94.85	94.025	23	11	8	72.73	80.37	--	No
AG-894-I05	AG-461-F03	D	D	Ib;Ib	Ib;Ib	93.88	93.696	33	11	8	72.73	73.19	--	No
AG-910-G21	AG-461-F03	D	D	Ib;Ib	Ib;Ib	93.82	93.664	12	11	8	72.73	80.91	--	No
AG-905-M05	AG-461-F03	B	D	Ib;Ib	Ib;Ib	93.7	93.702	19	11	8	72.73	78.23	--	No
AG-904-F02	AG-390-I17	D	B	Ia;Ia.4	Ia;Ia.4;Ia.4/III	92.93	90.268	16	11	8	72.73	76.4	--	No
AG-390-I17	AG-913-F09	B	D	Ia;Ia.4;Ia.4/III	Ia;Ia.4	92.14	90.204	11	31	8	72.73	71.05	--	No
AG-900-B23	AG-337-M06	D	B	Ia;Ia.4	Ia;Ia.4	90.61	88.383	11	28	8	72.73	74.68	--	No
AG-337-M06	AG-390-I17	B	B	Ia;Ia.4	Ia;Ia.4;Ia.4/III	89.51	87.171	28	11	8	72.73	74.99	--	No
AG-915-L11	AG-912-P09	D	D	Ia;Ia.4	Ia;Ia.4	84.6	83.545	11	37	8	72.73	62.08	--	No
AG-915-L11	AG-893-P10	D	A	Ia;Ia.4	Ia;Ia.4	84.34	83.298	11	39	8	72.73	62.08	--	No
AG-390-E21	AG-390-I17	C	B	Ia;Ia.4	Ia;Ia.4;Ia.4/III	79.21	80.237	66	55	40	72.73	75.22	--	No
AG-422-E13	AG-447-N21	D	B	Ib;Ib.2	Ib;Ib.2	74.99	78.688	37	11	8	72.73	66.83	--	No
AG-447-N21	AG-903-O06	B	B	Ib;Ib.2	Ib;Ib.2	74.19	78.937	11	45	8	72.73	67.04	--	No
AG-892-K05	AG-439-L09	B	B	Ia;Ia.4	Ia;Ia	69.3	77.4	23	22	16	72.73	69.69	--	No
AG-414-M23	AG-337-N04	B	D	Ib;Ib.3	Ia;Ia.4	68.31	77.459	11	21	8	72.73	71.32	--	No
AG-913-M06	AG-426-K19	B	D	Ia;Ia.4	Ia;Ia.4	81.79	82.024	18	19	13	72.22	62.33	--	No
AG-453-I04	AG-430-A11	B	D	Ia;Ia.3;Ia.3/V (gWID)	Ia;Ia.3	81.16	81.15	19	18	13	72.22	66.59	--	No
AG-899-M07	AG-895-K10	D	A	Ia;Ia.4	Ia;Ia.4	93.28	92.499	21	39	15	71.43	78.41	--	No
AG-910-M08	AG-414-G10	D	B	IIb	IIb	92.8	92.642	18	14	10	71.43	70.68	--	No
SAG-MED09	AG-422-C07	A	A	Ia;Ia.4	Ia;Ia.4	86.63	84.056	14	15	10	71.43	81.79	--	No
AG-893-P10	AG-914-L04	A	B	Ia;Ia.4	Ia;Ia.4	82.01	81.007	39	14	10	71.43	59.89	--	No
AG-912-P09	AG-914-L04	D	B	Ia;Ia.4	Ia;Ia.4	81.92	81.264	37	14	10	71.43	59.89	--	No
AG-390-I17	AG-337-A10	B	C	Ia;Ia.4;Ia.4/III	Ia;Ia.4	79.73	80.175	55	14	10	71.43	68.24	--	No
AG-390-C17	AG-447-O23	B	C	Ia;Ia.3;Ia.3/VI	Ia;Ia.4	77.68	79.82	38	21	15	71.43	75.06	--	No
AG-426-J21	AG-337-A10	B	C	Ib;Ib.3	Ia;Ia.4	69.54	77.461	36	14	10	71.43	79.4	--	No
AG-905-G02	AG-913-F09	D	D	Ia;Ia.4	Ia;Ia.4	92.7	92.081	46	31	22	70.97	78.36	--	No
AG-900-O17	AG-910-J05	D	B	Ib;Ib.1	Ib;Ib.1	92.93	93.284	10	27	7	70	79.6	--	No
AG-390-M07	AG-908-A06	B	D	Ia;Ia.4	Ia;Ia.4	80.26	80.957	20	20	14	70	70.77	--	No
AG-390-G23	AG-908-A06	B	D	Ia;Ia.3;Ia.3/V (gWID)	Ia;Ia.4	76.98	79.263	43	20	14	70	63.36	--	No
RS39	AG-901-C21	A	B	Ia;Ia.4	Ia;Ia.4;Ia.4/III	92.88	90.659	63	23	16	69.57	78.75	--	No
HTCC1016	AG-894-C21	A	B	Ia;Ia.1	Ib;Ib.1	68.99	77.656	47	23	16	69.57	66.45	--	No
AG-904-M22	AG-898-F08	B	B	Ia;Ia.4	Ia;Ia.4;Ia.4/I	93.24	93.287	13	35	9	69.23	70.59	--	No
AG-325-J17	AG-904-M22	B	B	Ia;Ia.4	Ia;Ia.4	82.79	80.852	29	13	9	69.23	63.33	--	No
AG-426-C20	AG-447-L14	C	B	Ib;Ib.1	Ia;Ia.4	67.39	77.12	26	36	18	69.23	73.03	--	No
AG-404-O17	AG-907-E04	A	A	Ib;Ib.4	Ib;Ib.4	92.15	90.408	90	98	62	68.89	88.03	--	No
AG-912-I02	AG-909-F14	A	B	Ib;Ib.1	Ib;Ib.1	98.37	99.64	60	32	22	68.75	68.44	--	No
AG-365-O22	AG-435-G05	A	C	IIa	IIa	94.45	94.077	17	16	11	68.75	84.63	--	No
AG-904-F02	RS39	D	A	Ia;Ia.4	Ia;Ia.4	92.99	90.384	16	63	11	68.75	73.09	--	No
AG-904-F02	AG-337-D17	D	A	Ia;Ia.4	Ia;Ia.4;Ia.4/III	91.05	88.363	16	57	11	68.75	72.93	--	No
AG-461-B13	AG-447-M19	B	A	Ia;Ia.3;Ia.3/VII (gMED)	Ia;Ia.3;Ia.3/V (gWID)	82.61	80.979	16	66	11	68.75	68.03	--	No
AG-430-G21	AG-404-A03	B	D	Ia;Ia	Ia;Ia	82.04	81.801	26	16	11	68.75	59.67	--	No
AG-337-J02	AG-422-L21	C	B	Ia;Ia.3;Ia.3/VII (gMED)	Ia;Ia.3;Ia.3/V (gWID)	81.37	80.393	16	24	11	68.75	65	--	No
AG-894-B13	AG-903-M17	D	D	Ia;Ia.4	Ia;Ia.4	79.79	80.2	16	36	11	68.75	67.45	--	No
AG-457-P16	AG-894-A03	B	B	Ia;Ia.3;Ia.3/VII (gMED)	Ib;Ib.1	71.03	78.144	16	34	11	68.75	80.75	--	No
AG-457-P16	AG-903-I15	B	D	Ia;Ia.3;Ia.3/VII (gMED)	Ib;Ib.1	69.83	78.443	16	21	11	68.75	70.95	--	No
AG-909-J05	AG-910-E03	D	A	Ia;Ia.4	Ia;Ia.4;Ia.4/III	95.45	95.207	35	63	24	68.57	78.58	--	No
AG-909-J05	AG-903-I18	D	B	Ia;Ia.4	Ia;Ia.4	95.43	94.706	35	39	24	68.57	78.54	--	No
AG-908-O05	RS39	D	A	Ia;Ia.4	Ia;Ia.4	93.06	90.491	19	63	13	68.42	77.2	--	No
AG-426-K19	AG-914-L10	D	D	Ia;Ia.4	Ia;Ia.4	81.42	81.301	19	24	13	68.42	62.67	--	No
AG-426-K19	AG-426-B11	D	D	Ia;Ia.4	Ia;Ia.4	81.25	81.241	19	25	13	68.42	62.67	--	No
AG-426-K19	AG-912-P09	D	D	Ia;Ia.4	Ia;Ia.4	81.25	80.813	19	37	13	68.42	60.76	--	No
AG-426-K19	AG-893-P10	D	A	Ia;Ia.4	Ia;Ia.4	80.89	80.706	19	39	13	68.42	60.76	--	No
AG-426-K19	AG-899-E08	D	D	Ia;Ia.4	Ia;Ia.4	80.48	80.752	19	39	13	68.42	63.67	--	No
AG-894-C21	AG-904-P13	B	B	Ib;Ib.1	Ib;Ib.1	95.97	96.498	23	22	15	68.18	69.04	--	No
AG-430-I18	AG-912-B10	B	D	Ib;Ib	Ib;Ib	90.31	91.409	44	22	15	68.18	63.83	--	No
AG-390-D07	AG-457-K11	D	D	Ia;Ia.4	Ia;Ia.4	88.69	87.077	22	46	15	68.18	68.67	--	No
AG-390-D07	AG-903-M17	D	D	Ia;Ia.4	Ia;Ia.4	81.89	81.531	22	36	15	68.18	67.67	--	No
AG-439-C18	AG-912-B10	D	D	Ib	Ib;Ib	75.47	79.134	34	22	15	68.18	64.59	--	No
HTCC1013	SAG-MED22	A	A	Ia;Ia.1	Ia;Ia.3;Ia.3/VII (gMED)	74.81	78.513	37	22	15	68.18	70.28	--	No
AG-337-K20	AG-911-M11	A	B	Ia;Ia.4;Ia.4/I	Ia;Ia.4;Ia.4/I	93.38	93.637	45	28	19	67.86	62.89	--	No
AG-898-P10	AG-907-C09	D	A	Ib;Ib.2	Ib;Ib.2	95.95	96.282	36	68	24	66.67	74.17	--	No
AG-914-K18	AG-894-A09	D	A	IIIa	IIIa	95.37	94.452	12	44	8	66.67	88.46	--	No
AG-359-I20	AG-903-F09	D	B	Ia;Ia.4	Ia;Ia.4;Ia.4/I	94.62	94.621	25	15	10	66.67	74.49	--	No
AG-910-M08	AG-365-K15	D	A	IIb	IIb	94.07	94.477	18	56	12	66.67	75.37	--	No
AG-894-B07	AG-337-E13	B	B	Ia;Ia.4	Ia;Ia.4;Ia.4/I	93.72	92.482	45	9	6	66.67	81.73	--	No
AG-904-M22	AG-337-E13	B	B	Ia;Ia.4	Ia;Ia.4;Ia.4/I	93.44	92.246	13	9	6	66.67	81.73	--	No
SAG-MED35	AG-914-G22	A	B	Ia;Ia.3;Ia.3/VII (gMED)	Ia;Ia.3;Ia.3/VII (gMED)	93.3	91.655	38	12	8	66.67	78.64	--	No
AG-909-K18	AG-337-E13	D	B	Ia;Ia.4	Ia;Ia.4;Ia.4/I	93.22	92.922	10	9	6	66.67	88.71	--	No
AG-337-E13	AG-910-C18	B	D	Ia;Ia.4;Ia.4/I	Ia;Ia.4	93.08	92.575	9	28	6	66.67	86.94	--	No
AG-461-E06	AG-910-G21	D	D	Ib;Ib	Ib;Ib	92.99	93.108	39	12	8	66.67	80.79	--	No
AG-899-M07	AG-349-O13	D	A	Ia;Ia.4	Ia;Ia.4	92.88	91.824	21	34	14	66.67	80.34	--	No
AG-904-L02	AG-337-E13	D	B	Ia;Ia.4	Ia;Ia.4;Ia.4/I	92.75	92.069	29	9	6	66.67	60.9	--	No
AG-453-M17	AG-430-I18	D	B	Ib;Ib	Ib;Ib	88.66	88.197	15	44	10	66.67	68.51	--	No
AG-453-G03	AG-422-A01	D	D	Ib;Ib	Ib;Ib	87.36	87.79	25	12	8	66.67	67.64	--	No
AG-453-M17	AG-911-K15	D	A	Ib;Ib	Ib;Ib	87.02	87.477	15	47	10	66.67	66.71	--	No
AG-453-M17	AG-430-N16	D	D	Ib;Ib	Ib;Ib	86.73	86.086	15	25	10	66.67	72.1	--	No
AG-430-I18	AG-422-A01	B	D	Ib;Ib	Ib;Ib	86.45	87.794	44	12	8	66.67	73.71	--	No
AG-916-J11	AG-422-A01	D	D	Ib;Ib	Ib;Ib	85.97	86.733	28	12	8	66.67	69.5	--	No
AG-422-A01	AG-349-I05	D	A	Ib;Ib	Ib;Ib	85.38	87.122	12	46	8	66.67	69.16	--	No
AG-422-A01	AG-404-B06	D	A	Ib;Ib	Ib;Ib	84.32	86.476	12	41	8	66.67	69.68	--	No
AG-422-N07	AG-422-A01	D	D	Ib;Ib	Ib;Ib	83.81	82.182	37	12	8	66.67	69.36	--	No
AG-349-O13	AG-430-D17	A	B	Ia;Ia.4	Ia;Ia.4	83.52	81.103	34	15	10	66.67	75.95	--	No
AG-916-I05	SAG-MED11	B	A	Ia;Ia.4;Ia.4/I	Ia;Ia.4	82.68	80.866	12	46	8	66.67	71.41	--	No
AG-325-J17	AG-337-E13	B	B	Ia;Ia.4	Ia;Ia.4;Ia.4/I	82.49	80.805	29	9	6	66.67	66.2	--	No
AG-913-M06	AG-912-P09	B	D	Ia;Ia.4	Ia;Ia.4	81.79	81.475	18	37	12	66.67	59.73	--	No
AG-913-M06	AG-893-P10	B	A	Ia;Ia.4	Ia;Ia.4	81.49	81.124	18	39	12	66.67	59.73	--	No
AAA795-C09	AG-337-E13	A	B	Ia;Ia.4	Ia;Ia.4;Ia.4/I	80.91	81.091	35	9	6	66.67	64.23	--	No
AG-414-L03	AG-903-E15	C	C	Ia;Ia.4	Ia;Ia.4;Ia.4/I	80.6	80.753	18	36	12	66.67	77.1	--	No
HTCC7211	AG-447-O23	A	C	Ia;Ia.3;Ia.3/I	Ia;Ia.4	79.74	80.038	83	21	14	66.67	72.8	--	No
AG-422-A01	AG-470-O10	D	A	Ib;Ib	Ib;Ib	73.81	78.767	12	67	8	66.67	70.23	--	No
AG-453-M17	AG-912-F15	D	A	Ib;Ib	Ib;Ib.5	73.81	78.916	15	43	10	66.67	65.81	--	No
AG-422-A01	AAA795-E22	D	A	Ib;Ib	Ib;Ib.5	72.24	79.268	12	60	8	66.67	68.11	--	No
AG-390-G09	AG-422-C20	C	B	Ib;Ib	Ia;Ia.3;Ia.3/V (gWID)	70.9	77.974	12	29	8	66.67	66.47	--	No
AG-404-C02	AG-422-C23	B	B	Ib;Ib	Ia;Ia.4	70.4	78.622	19	9	6	66.67	65.53	--	No
AG-447-N08	AG-457-O11	A	B	Ia;Ia.4	Ib;Ib	70.26	77.667	57	21	14	66.67	61.14	--	No
AG-457-O11	AAA795-L23	B	D	Ib;Ib	Ia;Ia.4	68.1	77.001	21	22	14	66.67	61.06	--	No
AG-907-C16	AG-911-J21	D	B	Ia;Ia.3;Ia.3/V (gWID)	Ib;Ib	68	76.871	12	41	8	66.67	63.05	--	No
SAG-MED05	AG-453-A09	B	D	IIa	IIb	65.78	77.138	21	12	8	66.67	61.78	--	No
AG-899-I20	AG-453-A09	D	D	Ia;Ia.4	IIb	60.02	NA	23	12	8	66.67	62.31	--	No
AG-909-J05	AG-461-A07	D	A	Ia;Ia.4	Ia;Ia.4;Ia.4/III	77.88	79.743	35	81	23	65.71	64.8	--	No
AG-359-I09	AG-904-L02	B	D	Ia;Ia.4	Ia;Ia.4	93.72	92.665	42	29	19	65.52	83.89	--	No
AG-909-E04	AG-896-C18	A	B	Ia;Ia.4	Ia;Ia.4	87.22	85.017	34	29	19	65.52	77.13	--	No
AG-426-C20	AG-914-M14	C	C	Ib;Ib.1	Ib;Ib.4	67.65	77.707	26	33	17	65.38	68.63	--	No
AG-461-E06	AG-916-A10	D	B	Ib;Ib	Ib;Ib	92.74	93.33	39	23	15	65.22	70.38	--	No
AG-426-B11	AG-913-L13	D	D	Ia;Ia.4	Ia;Ia.4	95.41	95.225	25	20	13	65	63.15	--	No
AG-913-L13	AG-914-L10	D	D	Ia;Ia.4	Ia;Ia.4	95.38	95.019	20	24	13	65	63.15	--	No
AG-913-L13	AG-899-E08	D	D	Ia;Ia.4	Ia;Ia.4	80.45	80.016	20	39	13	65	62.28	--	No
AG-390-E21	AG-365-C23	C	C	Ia;Ia.4	Ia;Ia	71.37	78.039	66	20	13	65	68.73	--	No
AG-903-O08	AG-360-N15	D	D	Ia;Ia.4	Ia;Ia.4	94.27	93.295	29	17	11	64.71	66.87	--	No
AG-404-L19	AG-360-N15	D	D	Ia;Ia.4	Ia;Ia.4	93.84	93.343	42	17	11	64.71	62.92	--	No
AG-899-I20	AG-911-P17	D	D	Ia;Ia.4	Ia;Ia.4	93.59	93.299	23	17	11	64.71	67.42	--	No
AG-916-K04	AG-911-P17	A	D	Ia;Ia.4;Ia.4/I	Ia;Ia.4	93.36	92.827	40	17	11	64.71	62.47	--	No
AG-897-N19	AG-916-K04	D	A	Ia;Ia.4	Ia;Ia.4;Ia.4/I	93.23	92.877	17	40	11	64.71	62.41	--	No
AG-897-N19	AG-899-I20	D	D	Ia;Ia.4	Ia;Ia.4	93.19	92.953	17	23	11	64.71	67.44	--	No
AAA795-P11	AG-349-M03	B	A	Ia;Ia.3;Ia.3/V (gWID)	Ia;Ia.4;Ia.4/II	76.47	78.975	17	39	11	64.71	67.22	--	No
AG-439-C18	AG-912-F15	D	A	Ib	Ib;Ib.5	76.02	79.325	34	43	22	64.71	67.38	--	No
AG-899-N21	AG-901-I06	B	B	Ia;Ia.3;Ia.3/VII (gMED)	Ib;Ib.2	71.16	78.106	17	34	11	64.71	78.38	--	No
AG-426-M22	AG-893-L13	B	A	Ib;Ib	Ib;Ib	95.62	96.036	14	38	9	64.29	84.85	--	No
AG-414-G10	AG-470-I11	B	D	IIb	IIb	94.51	94.326	14	14	9	64.29	87.14	--	No
AG-365-K15	AG-470-I11	A	D	IIb	IIb	93.02	92.299	56	14	9	64.29	80.07	--	No
AG-337-M15	AG-337-M06	D	B	Ia;Ia.4	Ia;Ia.4	91.55	91.14	48	28	18	64.29	73.45	--	No
HTCC8051	AG-911-O15	A	D	Ia;Ia.3;Ia.3/IV	Ia;Ia.4	76.92	78.838	48	14	9	64.29	66.48	--	No
AG-911-O15	AG-390-A21	D	B	Ia;Ia.4	Ia;Ia.3;Ia.3/V (gWID)	76.16	79.365	14	26	9	64.29	65.72	--	No
AG-390-L21	AG-901-I06	D	B	Ia;Ia.3;Ia.3/V (gWID)	Ib;Ib.2	70.59	77.653	14	28	9	64.29	68.55	--	No
AG-907-C09	AG-461-A11	A	B	Ib;Ib.2	Ib;Ib.2	85.71	83.998	68	25	16	64	60.69	--	No
AG-909-J05	AG-900-B23	D	D	Ia;Ia.4	Ia;Ia.4	95.16	95.097	35	11	7	63.64	73.5	--	No
AG-893-L13	AG-461-F03	A	D	Ib;Ib	Ib;Ib	94.63	94.194	38	11	7	63.64	68.24	--	No
AG-895-B06	AG-900-B23	D	D	Ia;Ia.4	Ia;Ia.4	94.62	95.059	23	11	7	63.64	72.71	--	No
AG-903-I18	AG-900-B23	B	D	Ia;Ia.4	Ia;Ia.4	94.26	94.76	39	11	7	63.64	72.71	--	No
AG-899-M19	AG-461-F03	B	D	Ib;Ib	Ib;Ib	94.11	93.855	36	11	7	63.64	74.48	--	No
AG-909-C08	AG-461-F03	D	D	Ib;Ib	Ib;Ib	93.86	94.121	33	11	7	63.64	74.48	--	No
AG-900-B23	AG-910-E03	D	A	Ia;Ia.4	Ia;Ia.4;Ia.4/III	93.78	94.85	11	63	7	63.64	72.71	--	No
AG-900-B23	AG-905-G02	D	D	Ia;Ia.4	Ia;Ia.4	93.08	91.945	11	46	7	63.64	73.21	--	No
AG-895-B06	AG-390-I17	D	B	Ia;Ia.4	Ia;Ia.4;Ia.4/III	92.29	90.523	23	11	7	63.64	72.84	--	No
AG-909-J05	AG-390-I17	D	B	Ia;Ia.4	Ia;Ia.4;Ia.4/III	92.25	90.47	35	11	7	63.64	73.2	--	No
AG-390-I17	AG-905-G02	B	D	Ia;Ia.4;Ia.4/III	Ia;Ia.4	91.09	90.238	11	46	7	63.64	73.6	--	No
AG-903-I18	AG-390-I17	B	B	Ia;Ia.4	Ia;Ia.4;Ia.4/III	91.03	89.917	39	11	7	63.64	72.84	--	No
AG-910-E03	AG-390-I17	A	B	Ia;Ia.4;Ia.4/III	Ia;Ia.4;Ia.4/III	90.73	90.074	63	11	7	63.64	72.84	--	No
AG-912-B10	AG-911-K15	D	A	Ib;Ib	Ib;Ib	89.19	90.858	22	47	14	63.64	65.95	--	No
AG-447-G05	AG-349-M18	D	B	Ia;Ia.3;Ia.3/V (gWID)	Ia;Ia.3;Ia.3/V (gWID)	89.14	89.569	11	21	7	63.64	63.01	--	No
AG-390-C17	AG-447-A19	B	D	Ia;Ia.3;Ia.3/VI	Ia;Ia.3;Ia.3/V (gWID)	84.61	83.149	11	54	7	63.64	63.76	--	No
AG-390-D07	SAG-MED47	D	A	Ia;Ia.4	Ia;Ia.4	82.2	81.641	22	61	14	63.64	64.83	--	No
AG-390-C17	AG-319-F05	B	D	Ia;Ia.3;Ia.3/VI	Ia;Ia.3;Ia.3/IV	81.32	80.382	11	15	7	63.64	64.19	--	No
AG-359-D09	AG-390-D07	D	D	Ia;Ia.4	Ia;Ia.4	80.92	80.824	64	22	14	63.64	68.78	--	No
AG-915-L11	SAG-MED39	D	A	Ia;Ia.4	Ia;Ia.4	79.27	80.853	11	44	7	63.64	69.06	--	No
AG-912-B10	AG-912-F15	D	A	Ib;Ib	Ib;Ib.5	73.74	79.534	22	43	14	63.64	65.57	--	No
AG-447-O14	AG-325-K03	B	D	Ia;Ia.3;Ia.3/V (gWID)	Ib;Ib.2	71.45	77.871	21	11	7	63.64	67.53	--	No
HTCC1016	AG-904-P13	A	B	Ia;Ia.1	Ib;Ib.1	69.48	77.737	47	22	14	63.64	65.63	--	No
AG-907-C16	AG-461-F03	D	D	Ia;Ia.3;Ia.3/V (gWID)	Ib;Ib	67.16	76.921	12	11	7	63.64	65.09	--	No
AG-905-M05	AG-893-P02	B	D	Ib;Ib	Ib;Ib	93.89	93.85	19	64	12	63.16	65.75	--	No
AG-916-O23	AG-337-K20	B	A	Ia;Ia.4;Ia.4/I	Ia;Ia.4;Ia.4/I	93.39	93.778	19	45	12	63.16	62.65	--	No
SAG-MED33	AG-894-A03	B	B	Ia;Ia.3;Ia.3/VII (gMED)	Ib;Ib.1	69.67	78.019	19	21	12	63.16	64.73	--	No
SAG-MED33	AG-337-I10	B	A	Ia;Ia.3;Ia.3/VII (gMED)	Ib;Ib.1	69.46	78.083	19	49	12	63.16	65.08	--	No
SAG-MED33	AG-903-I15	B	D	Ia;Ia.3;Ia.3/VII (gMED)	Ib;Ib.1	68.45	77.817	19	21	12	63.16	64.7	--	No
AG-426-F11	AG-904-K03	B	A	Ib;Ib.2	Ib;Ib.2	99.03	99.18	27	58	17	62.96	85.94	--	No
AG-453-L03	AG-349-D19	A	A	Ib;Ib.4	Ib;Ib.4	74.51	79.143	52	16	10	62.5	73.6	--	No
AG-349-D19	AG-916-F06	A	A	Ib;Ib.4	Ib;Ib.4	74.33	79.087	16	38	10	62.5	73.93	--	No
AG-349-D19	AG-901-I21	A	C	Ib;Ib.4	Ib;Ib.4	73.82	78.86	16	100	10	62.5	73.84	--	No
AG-912-P01	AG-349-D19	C	A	Ib;Ib.4	Ib;Ib.4	73.79	79.173	35	16	10	62.5	73.36	--	No
AG-914-L03	AG-909-F14	C	B	Ib;Ib.1	Ib;Ib.1	99.48	99.645	56	16	10	62.5	71.84	--	No
AG-447-F10	AG-907-C04	B	A	Ia;Ia.4;Ia.4/III	Ia;Ia.4;Ia.4/III	96.35	95.649	40	57	25	62.5	92.92	--	No
AG-892-C11	AG-447-F10	D	B	Ia;Ia.4	Ia;Ia.4;Ia.4/III	95.02	94.624	45	40	25	62.5	76	--	No
AH-287-E03	AG-414-G10	C	B	IIb	IIb	92.08	92.355	19	16	10	62.5	69.48	--	No
AG-904-F02	AG-337-M06	D	B	Ia;Ia.4	Ia;Ia.4	90.21	87.911	16	28	10	62.5	67.85	--	No
AG-404-A03	AG-390-G10	D	A	Ia;Ia	Ia;Ia	82.49	82.723	16	57	10	62.5	63.48	--	No
AG-894-B13	AG-457-K11	D	D	Ia;Ia.4	Ia;Ia.4	79.37	79.263	16	46	10	62.5	68.88	--	No
SAG-MED47	AG-894-B13	A	D	Ia;Ia.4	Ia;Ia.4	78.55	80.161	61	16	10	62.5	64.95	--	No
AG-404-A03	AG-893-P10	D	A	Ia;Ia	Ia;Ia.4	71.67	78.232	16	39	10	62.5	58.15	--	No
AG-912-P09	AG-404-A03	D	D	Ia;Ia.4	Ia;Ia	71.41	78.031	37	16	10	62.5	58.15	--	No
AG-896-F06	AG-461-M14	A	B	Ib;Ib.2	Ia;Ia.3;Ia.3/VII (gMED)	71.09	77.833	51	16	10	62.5	69.53	--	No
AG-337-K20	AG-904-L02	A	D	Ia;Ia.4;Ia.4/I	Ia;Ia.4	93.18	91.929	45	29	18	62.07	83.45	--	No
AG-360-G06	AG-894-A03	D	B	Ib;Ib.1	Ib;Ib.1	94.49	94.528	49	21	13	61.9	68.02	--	No
AG-360-G06	AG-903-I15	D	D	Ib;Ib.1	Ib;Ib.1	92.58	94.105	49	21	13	61.9	68.04	--	No
AG-345-O09	AG-426-D22	C	C	Ia;Ia.4	Ia;Ia.3;Ia.3/V (gWID)	78.42	80.259	24	21	13	61.9	87.66	--	No
AG-910-C08	AG-894-A09	D	A	IIIa	IIIa	95.69	94.74	13	44	8	61.54	88.22	--	No
AG-904-M22	AG-426-M15	B	D	Ia;Ia.4	Ia;Ia.4	94.86	94.711	13	20	8	61.54	63.85	--	No
AG-905-E10	AG-904-M22	B	B	Ia;Ia.4;Ia.4/I	Ia;Ia.4	94.33	94.249	32	13	8	61.54	62.69	--	No
AG-904-M22	AG-359-I20	B	D	Ia;Ia.4	Ia;Ia.4	93.71	93.796	13	25	8	61.54	66.42	--	No
AG-904-M22	AG-426-A16	B	D	Ia;Ia.4	Ia;Ia.4	93.59	94.468	13	35	8	61.54	63.81	--	No
AG-439-I14	AG-904-M22	B	B	Ia;Ia.4;Ia.4/I	Ia;Ia.4	93.19	93.09	35	13	8	61.54	63.84	--	No
AG-430-G21	AG-390-G10	B	A	Ia;Ia	Ia;Ia	92.13	92.072	26	57	16	61.54	62.98	--	No
AG-325-F13	AG-360-N15	D	D	Ia;Ia.4	Ia;Ia.4	83.14	80.674	13	17	8	61.54	61.23	--	No
AG-404-L19	AG-325-F13	D	D	Ia;Ia.4	Ia;Ia.4	83.14	81.18	42	13	8	61.54	68.28	--	No
AAA795-C09	AG-904-M22	A	B	Ia;Ia.4	Ia;Ia.4	82.4	81.665	35	13	8	61.54	63.98	--	No
AG-325-F13	AG-414-C19	D	D	Ia;Ia.4	Ia;Ia.4	82.3	81.955	13	18	8	61.54	64.62	--	No
AG-893-F11	AG-430-J07	C	B	Ia;Ia.4;Ia.4/II	Ia;Ia.4	79.93	80.43	29	13	8	61.54	66.09	--	No
AG-447-L07	AG-453-D07	D	B	Ia;Ia.3;Ia.3/V (gWID)	Ia;Ia.4	75.56	78.614	55	13	8	61.54	71.63	--	No
AG-461-B18	AG-914-A08	D	B	Ib;Ib.2	Ib;Ib.1	74.11	77.924	13	41	8	61.54	55.8	--	No
AG-898-G21	AG-461-B18	A	D	Ib;Ib.1	Ib;Ib.2	73.43	77.95	70	13	8	61.54	55.84	--	No
AG-447-L03	AG-894-L19	B	D	Ia;Ia.3;Ia.3/V (gWID)	Ib;Ib.1	70.66	77.991	55	13	8	61.54	61.71	--	No
AG-913-M06	AG-914-L10	B	D	Ia;Ia.4	Ia;Ia.4	95.09	94.934	18	24	11	61.11	62.95	--	No
AG-913-M06	AG-426-B11	B	D	Ia;Ia.4	Ia;Ia.4	95.05	94.954	18	25	11	61.11	62.95	--	No
AG-430-A11	AG-333-C06	D	B	Ia;Ia.3	Ia;Ia.3	95	95.465	18	20	11	61.11	76.07	--	No
AG-895-G06	AG-325-C18	B	B	Ia;Ia.4	Ia;Ia.4	87.04	84.239	19	18	11	61.11	71.42	--	No
AG-913-M06	AG-899-E08	B	D	Ia;Ia.4	Ia;Ia.4	81.39	81.185	18	39	11	61.11	63.54	--	No
AG-903-O08	AG-414-C19	D	D	Ia;Ia.4	Ia;Ia.4	80.59	80.545	29	18	11	61.11	65.44	--	No
AG-404-L19	AG-414-C19	D	D	Ia;Ia.4	Ia;Ia.4	80.3	80.28	42	18	11	61.11	63.91	--	No
AG-359-N03	AG-349-M03	B	A	Ib;Ib.1	Ia;Ia.4;Ia.4/II	70.64	78.469	18	39	11	61.11	74.87	--	No
AG-897-E16	AG-893-L07	B	A	Ib;Ib.2	Ib;Ib.2	98.54	98.254	23	59	14	60.87	87.3	--	No
AG-897-E16	AG-904-K03	B	A	Ib;Ib.2	Ib;Ib.2	98.54	98.227	23	58	14	60.87	87.3	--	No
AG-461-A07	AG-895-B06	A	D	Ia;Ia.4;Ia.4/III	Ia;Ia.4	78.59	79.642	81	23	14	60.87	62.94	--	No
AG-912-I02	AG-901-G05	A	D	Ib;Ib.1	Ib;Ib.2	73.33	78.27	60	23	14	60.87	64.85	--	No
AG-337-M06	AG-907-C04	B	A	Ia;Ia.4	Ia;Ia.4;Ia.4/III	90.18	87.919	28	57	17	60.71	71.83	--	No
AG-461-A07	AG-426-J21	A	B	Ia;Ia.4;Ia.4/III	Ib;Ib.3	70.9	77.983	81	33	20	60.61	63.44	--	No
AG-325-L05	AG-426-J21	B	B	Ia;Ia.4	Ib;Ib.3	69.09	77.769	44	33	20	60.61	65.23	--	No
AG-894-B07	AG-909-K18	B	D	Ia;Ia.4	Ia;Ia.4	96.53	94.923	45	10	6	60	83.19	--	No
AG-909-K18	AG-904-M22	D	B	Ia;Ia.4	Ia;Ia.4	95.73	94.568	10	13	6	60	83.19	--	No
AG-905-E10	AG-903-F09	B	B	Ia;Ia.4;Ia.4/I	Ia;Ia.4;Ia.4/I	94.14	93.861	32	15	9	60	70.52	--	No
AG-903-F09	AG-898-F08	B	B	Ia;Ia.4;Ia.4/I	Ia;Ia.4;Ia.4/I	92.39	93.569	15	35	9	60	65.92	--	No
AG-453-G03	AG-404-B06	D	A	Ib;Ib	Ib;Ib	88.98	88.871	25	41	15	60	65.51	--	No
AG-453-M17	AG-453-G03	D	D	Ib;Ib	Ib;Ib	88.95	87.79	15	25	9	60	65.78	--	No
AG-453-M17	AG-349-I05	D	A	Ib;Ib	Ib;Ib	88.16	88.361	15	46	9	60	66.33	--	No
AG-453-M17	AG-912-B10	D	D	Ib;Ib	Ib;Ib	87.27	87.681	15	22	9	60	68.54	--	No
AG-453-M17	AG-916-B11	D	A	Ib;Ib	Ib;Ib	87.17	87.604	15	45	9	60	68.56	--	No
AG-453-M17	AG-404-B06	D	A	Ib;Ib	Ib;Ib	86.5	88.157	15	41	9	60	66.63	--	No
AG-909-K18	AG-325-J17	D	B	Ia;Ia.4	Ia;Ia.4	82.78	80.629	10	29	6	60	66.73	--	No
AG-319-F05	AG-447-K11	D	B	Ia;Ia.3;Ia.3/IV	Ia;Ia.3;Ia.3/VI	80.62	80.062	15	20	9	60	66.21	--	No
AG-916-I05	AG-914-B03	B	C	Ia;Ia.4;Ia.4/I	Ia;Ia.3;Ia.3/VI	77.42	79.35	10	29	6	60	80.9	--	No
AG-453-M17	AG-439-C18	D	D	Ib;Ib	Ib	75.75	78.713	15	34	9	60	65.28	--	No
AG-319-F05	AG-903-N10	D	B	Ia;Ia.3;Ia.3/IV	Ib;Ib.2	71.1	77.418	15	27	9	60	66.02	--	No
AG-892-L05	AG-895-B19	C	B	Ia;Ia	Ib;Ib.2	71.08	77.628	15	21	9	60	60.38	--	No
AG-365-C23	AG-390-I17	C	B	Ia;Ia	Ia;Ia.4;Ia.4/III	70.89	77.693	20	55	12	60	68.06	--	No
AG-390-C19	AG-390-I17	C	B	Ib;Ib.3	Ia;Ia.4;Ia.4/III	69.6	78.728	30	55	18	60	66	--	No
AG-333-K06	SAG-MED38	C	A	Ib;Ib	Ia;Ia.4;Ia.4/III	68.96	77.913	10	53	6	60	54.69	--	No
AG-430-E20	AG-910-C17	B	D	Ia;Ia.3;Ia.3/VII (gMED)	Ib;Ib.1	68.76	77.754	15	15	9	60	70.86	--	No
AG-910-C17	AG-349-K05	D	B	Ib;Ib.1	Ib	67.5	77.532	15	27	9	60	66.33	--	No
AG-404-N13	AG-337-E19	A	C	Ib;Ib.2	Ib;Ib.1	74.51	79.03	56	32	19	59.38	78.41	--	No
AG-426-F11	AG-893-L07	B	A	Ib;Ib.2	Ib;Ib.2	98.98	99.18	27	59	16	59.26	86.02	--	No
AG-896-F06	AG-903-N10	A	B	Ib;Ib.2	Ib;Ib.2	88.88	86.058	51	27	16	59.26	65.72	--	No
AG-913-N02	AG-325-J13	B	A	IIIa	IIa	56.7	NA	27	27	16	59.26	59.06	--	No
AG-453-G03	AG-912-B10	D	D	Ib;Ib	Ib;Ib	90.23	90.587	25	22	13	59.09	64.8	--	No
AG-916-J11	AG-912-B10	D	D	Ib;Ib	Ib;Ib	89.65	89.901	28	22	13	59.09	64.4	--	No
AG-912-B10	AG-349-I05	D	A	Ib;Ib	Ib;Ib	89.2	89.694	22	46	13	59.09	64.9	--	No
AG-404-B06	AG-912-B10	A	D	Ib;Ib	Ib;Ib	88.48	89.786	41	22	13	59.09	64.36	--	No
AG-422-N07	AG-912-B10	D	D	Ib;Ib	Ib;Ib	84.92	82.418	37	22	13	59.09	64.16	--	No
AG-912-B10	AG-470-O10	D	A	Ib;Ib	Ib;Ib	74.88	78.222	22	67	13	59.09	63.97	--	No
AG-404-O17	AG-916-F06	A	A	Ib;Ib.4	Ib;Ib.4	75.34	79.325	90	103	53	58.89	72.84	--	No
AG-365-O22	AG-426-L23	A	A	IIa	IIa	95.55	95.034	17	24	10	58.82	82.39	--	No
AG-464-L20	AG-896-K17	C	C	Ic;Ic.2	Ia;Ia.4;Ia.4/I	62.07	NA	17	32	10	58.82	58.96	--	No
AG-461-A07	AG-905-G02	A	D	Ia;Ia.4;Ia.4/III	Ia;Ia.4	77.41	79.372	81	46	27	58.7	64.54	--	No
AG-910-G21	AG-911-J21	D	B	Ib;Ib	Ib;Ib	95.7	95.35	12	41	7	58.33	77.99	--	No
AG-910-G21	AG-893-L13	D	A	Ib;Ib	Ib;Ib	95.68	96.113	12	38	7	58.33	67.43	--	No
AG-899-M19	AG-910-G21	B	D	Ib;Ib	Ib;Ib	95.42	95.951	36	12	7	58.33	67.56	--	No
AG-909-C08	AG-910-G21	D	D	Ib;Ib	Ib;Ib	95.15	96.02	33	12	7	58.33	67.56	--	No
AG-914-L10	AG-899-E08	D	D	Ia;Ia.4	Ia;Ia.4	80.62	80.82	24	39	14	58.33	66.19	--	No
AG-365-B19	AG-453-A09	D	D	IIb	IIb	78.12	80.003	46	12	7	58.33	59.15	--	No
AG-439-B06	AG-453-A09	A	D	IIb	IIb	76.84	79.127	40	12	7	58.33	60.64	--	No
AG-915-C08	AG-907-C16	A	D	Ia;Ia.4	Ia;Ia.3;Ia.3/V (gWID)	76.3	78.557	45	12	7	58.33	67.52	--	No
AG-464-I02	AG-439-C13	B	B	Ic;Ic.2	Ic;Ic.2	74.45	79.473	15	12	7	58.33	69.95	--	No
AG-390-P07	AG-904-P13	A	B	Ia;Ia.3	Ib;Ib.1	70.17	78.013	23	12	7	58.33	62.9	--	No
AG-426-J21	AG-390-I17	B	B	Ib;Ib.3	Ia;Ia.4;Ia.4/III	69.13	78.132	36	55	21	58.33	64.23	--	No
AG-439-O15	AG-426-D09	D	B	Ib;Ib.3	Ia;Ia.4;Ia.4/III	68.56	77.715	16	12	7	58.33	58.38	--	No
AG-404-J20	AG-426-D09	B	B	Ib;Ib	Ia;Ia.4;Ia.4/III	68.47	77.408	17	12	7	58.33	58.79	--	No
AG-461-E06	AG-907-C16	D	D	Ib;Ib	Ia;Ia.3;Ia.3/V (gWID)	66.47	76.784	39	12	7	58.33	65.01	--	No
AG-464-I13	AG-453-A09	A	D	Ic;Ic.2	IIb	62.96	NA	34	12	7	58.33	62.51	--	No
AAA795-C09	AG-914-K18	A	D	Ia;Ia.4	IIIa	55.65	NA	35	12	7	58.33	56.08	--	No
AG-410-P15	AG-430-K22	B	A	IIb	IIb	81	81.718	31	37	18	58.06	60.7	--	No
AG-905-M05	AG-461-E06	B	D	Ib;Ib	Ib;Ib	91.95	93.051	19	39	11	57.89	73.81	--	No
AG-908-O05	AG-337-M06	D	B	Ia;Ia.4	Ia;Ia.4	90.34	87.85	19	28	11	57.89	73.95	--	No
AG-447-O23	SAG-MED43	C	A	Ia;Ia.4	Ia;Ia.4	82.66	83.402	21	19	11	57.89	72.96	--	No
AG-426-K19	AG-410-N23	D	A	Ia;Ia.4	Ia;Ia.4	78.91	80.376	19	48	11	57.89	63.1	--	No
HTCC7211	SAG-MED43	A	A	Ia;Ia.3;Ia.3/I	Ia;Ia.4	78.33	79.81	83	19	11	57.89	70.67	--	No
HIMB083	AG-333-A19	A	A	Ia;Ia.3;Ia.3/V (gWID)	Ia;Ia.4	77.51	79.135	19	19	11	57.89	76.15	--	No
AG-333-A19	AAA795-A20	A	A	Ia;Ia.4	Ia;Ia.3;Ia.3/V (gWID)	77.35	79.542	19	19	11	57.89	75.9	--	No
AG-913-D08	AG-457-P20	C	C	Ib;Ib.2	Ia;Ia.3;Ia.3/VIII	71.58	77.993	19	29	11	57.89	74.14	--	No
AG-426-K19	AG-390-G10	D	A	Ia;Ia.4	Ia;Ia	71.35	78.432	19	57	11	57.89	57.13	--	No
SAG-MED33	AG-360-G06	B	D	Ia;Ia.3;Ia.3/VII (gMED)	Ib;Ib.1	68.24	77.363	19	49	11	57.89	67.1	--	No
AG-914-M14	AG-447-L14	C	B	Ib;Ib.4	Ia;Ia.4	68.35	78.026	33	36	19	57.58	71.03	--	No
AG-404-L19	AG-426-G02	D	B	Ia;Ia.4	Ia;Ia.4	94.26	94.205	42	14	8	57.14	61.72	--	No
AG-899-M07	AG-915-J15	D	A	Ia;Ia.4	Ia;Ia.4	93.26	92.672	21	41	12	57.14	78.81	--	No
AG-337-M06	AG-337-D17	B	A	Ia;Ia.4	Ia;Ia.4;Ia.4/III	93.17	91.89	28	57	16	57.14	77.36	--	No
AG-899-I20	AG-349-D03	D	D	Ia;Ia.4	Ia;Ia.4	92.75	92.931	23	21	12	57.14	64.65	--	No
AG-337-C22	AG-426-M22	C	B	Ib;Ib	Ib;Ib	92.25	92.804	38	14	8	57.14	88.64	--	No
AG-892-C11	AG-337-M06	D	B	Ia;Ia.4	Ia;Ia.4	90.63	88.221	45	28	16	57.14	76.59	--	No
AG-447-F10	AG-337-M06	B	B	Ia;Ia.4;Ia.4/III	Ia;Ia.4	90.09	87.68	40	28	16	57.14	73.61	--	No
RS39	AG-337-M06	A	B	Ia;Ia.4	Ia;Ia.4	90.07	87.468	63	28	16	57.14	75.05	--	No
SAG-MED39	AG-914-L04	A	B	Ia;Ia.4	Ia;Ia.4	80.11	80.282	44	14	8	57.14	67.78	--	No
AG-893-F11	AG-390-O04	C	C	Ia;Ia.4;Ia.4/II	Ia;Ia.4	80.07	80.326	29	21	12	57.14	64.19	--	No
AG-333-O21	AAA795-O19	B	D	Ia;Ia.4	Ia;Ia.3;Ia.3/V (gWID)	77.09	79.323	14	27	8	57.14	63.88	--	No
AG-414-G15	AG-414-G10	A	B	Ic;Ic.2	IIb	64.78	NA	83	14	8	57.14	60.21	--	No
HTCC9565	AG-464-P04	A	C	Ia;Ia.1	Ia;Ia	72.2	78.093	54	30	17	56.67	63.75	--	No
AG-899-M19	AG-916-A10	B	B	Ib;Ib	Ib;Ib	94.98	96.105	36	23	13	56.52	63.61	--	No
AG-911-J21	AG-916-A10	B	B	Ib;Ib	Ib;Ib	94.84	95.789	41	23	13	56.52	68.55	--	No
AG-909-C08	AG-916-A10	D	B	Ib;Ib	Ib;Ib	94.1	95.918	33	23	13	56.52	63.61	--	No
AG-916-A10	AG-893-P02	B	D	Ib;Ib	Ib;Ib	91.91	93.724	23	64	13	56.52	66.95	--	No
AG-901-C21	AG-337-M06	B	B	Ia;Ia.4;Ia.4/III	Ia;Ia.4	90.94	88.415	23	28	13	56.52	76.78	--	No
AG-895-B06	SAG-MED01	D	A	Ia;Ia.4	Ia;Ia.4	79.71	80.087	23	58	13	56.52	62.11	--	No
AG-895-B06	AG-426-J21	D	B	Ia;Ia.4	Ib;Ib.3	69.93	77.938	23	33	13	56.52	68.48	--	No
AG-461-A07	AG-903-I18	A	B	Ia;Ia.4;Ia.4/III	Ia;Ia.4	78.66	80.194	81	39	22	56.41	62.77	--	No
AG-904-F02	AG-903-I18	D	B	Ia;Ia.4	Ia;Ia.4	95.1	94.11	16	39	9	56.25	64.59	--	No
AG-904-F02	AG-909-J05	D	D	Ia;Ia.4	Ia;Ia.4	95.06	94.386	16	35	9	56.25	65.28	--	No
AG-904-F02	AG-910-E03	D	A	Ia;Ia.4	Ia;Ia.4;Ia.4/III	94.88	94.741	16	63	9	56.25	64.59	--	No
AG-904-F02	AG-895-B06	D	D	Ia;Ia.4	Ia;Ia.4	94.79	94.406	16	23	9	56.25	64.59	--	No
AG-904-F02	AG-905-G02	D	D	Ia;Ia.4	Ia;Ia.4	93.38	92.352	16	46	9	56.25	65.35	--	No
AG-904-F02	SAG-MED01	D	A	Ia;Ia.4	Ia;Ia.4	80.26	80.201	16	58	9	56.25	60.58	--	No
AG-447-K11	AG-461-M14	B	B	Ia;Ia.3;Ia.3/VI	Ia;Ia.3;Ia.3/VII (gMED)	80.07	79.981	20	16	9	56.25	66.13	--	No
AG-903-N10	AG-461-M14	B	B	Ib;Ib.2	Ia;Ia.3;Ia.3/VII (gMED)	72.24	77.617	27	16	9	56.25	67.71	--	No
AG-426-K19	AG-404-A03	D	D	Ia;Ia.4	Ia;Ia	70.86	77.7	19	16	9	56.25	58.14	--	No
AG-404-A03	AG-899-E08	D	D	Ia;Ia	Ia;Ia.4	70.76	77.932	16	39	9	56.25	60.81	--	No
AG-447-L07	AG-911-O08	D	B	Ia;Ia.3;Ia.3/V (gWID)	Ib;Ib.1	69.14	77.389	55	32	18	56.25	66.84	--	No
AG-414-E02	AG-414-G10	A	B	Ic;Ic.2	IIb	65.19	76.8	86	16	9	56.25	70.13	--	No
SAG-MED33	AG-896-L15	B	C	Ia;Ia.3;Ia.3/VII (gMED)	Ib;Ib.1	69.67	77.69	41	41	23	56.1	71.97	--	No
AG-453-G03	AG-349-I05	D	A	Ib;Ib	Ib;Ib	91.05	89.694	25	46	14	56	71.63	--	No
AG-453-G03	AG-916-J11	D	D	Ib;Ib	Ib;Ib	90.03	89.406	25	28	14	56	66.37	--	No
AG-898-P10	AG-461-A11	D	B	Ib;Ib.2	Ib;Ib.2	85.67	83.599	36	25	14	56	63.54	--	No
AG-895-E17	AG-461-A11	D	B	Ib;Ib.2	Ib;Ib.2	85.42	83.763	33	25	14	56	63.54	--	No
AG-453-G03	AG-422-N07	D	D	Ib;Ib	Ib;Ib	85.4	82.028	25	37	14	56	66.23	--	No
AG-426-B11	AG-899-E08	D	D	Ia;Ia.4	Ia;Ia.4	80.58	80.531	25	39	14	56	66.19	--	No
AG-337-E23	AG-390-G23	D	B	Ia;Ia.4	Ia;Ia.3;Ia.3/V (gWID)	76.32	78.403	25	43	14	56	65.21	--	No
AG-453-G03	AG-470-O10	D	A	Ib;Ib	Ib;Ib	74.63	77.885	25	67	14	56	65.58	--	No
AG-892-C11	AG-907-C04	D	A	Ia;Ia.4	Ia;Ia.4;Ia.4/III	95.7	95.376	45	57	25	55.56	76.11	--	No
AG-907-M07	AG-900-I13	B	B	Ib;Ib.1	Ib;Ib.1	94.34	93.87	18	44	10	55.56	62.1	--	No
AG-911-G05	AG-447-B22	D	B	Ia;Ia.4	Ia;Ia.4	93.09	91.322	9	26	5	55.56	64.84	--	No
AG-337-E13	AG-903-F09	B	B	Ia;Ia.4;Ia.4/I	Ia;Ia.4;Ia.4/I	92.53	92.125	9	15	5	55.56	67.2	--	No
AG-337-E13	AG-898-F08	B	B	Ia;Ia.4;Ia.4/I	Ia;Ia.4;Ia.4/I	91.96	91.671	9	35	5	55.56	80.9	--	No
AG-914-I15	AG-914-P22	C	C	Ib;Ib.1	Ib;Ib.1	91.7	91.964	23	18	10	55.56	61.53	--	No
AG-911-G05	AG-337-E23	D	D	Ia;Ia.4	Ia;Ia.4	89.39	88.376	9	25	5	55.56	66.9	--	No
AG-414-C19	AG-914-M08	D	A	Ia;Ia.4	Ia;Ia.4;Ia.4/I	80.12	80.635	18	47	10	55.56	64.36	--	No
AG-414-C19	AG-901-P18	D	D	Ia;Ia.4	Ia;Ia.4	79.43	80.1	18	25	10	55.56	64.37	--	No
AG-464-K18	AG-914-P22	A	C	Ia;Ia.4	Ib;Ib.1	70.56	78.051	18	18	10	55.56	60.09	--	No
AG-913-L13	AG-912-P09	D	D	Ia;Ia.4	Ia;Ia.4	80.62	80.183	20	37	11	55	61.14	--	No
AG-913-L13	AG-893-P10	D	A	Ia;Ia.4	Ia;Ia.4	80.36	79.808	20	39	11	55	61.14	--	No
AG-390-M07	AG-447-B22	B	B	Ia;Ia.4	Ia;Ia.4	79.2	80.371	20	26	11	55	62.58	--	No
AG-913-L13	AG-410-N23	D	A	Ia;Ia.4	Ia;Ia.4	78.14	79.529	20	48	11	55	65.25	--	No
AG-896-F06	AG-447-K11	A	B	Ib;Ib.2	Ia;Ia.3;Ia.3/VI	70.98	77.885	51	20	11	55	65.8	--	No
AG-893-P02	AG-461-F03	D	D	Ib;Ib	Ib;Ib	91.29	92.322	64	11	6	54.55	66.42	--	No
AG-899-O16	AG-912-M06	D	D	Ib;Ib.2	Ib;Ib.2	87.8	84.44	11	11	6	54.55	64.47	--	No
AG-337-J09	AG-447-F02	B	D	Ia;Ia.3;Ia.3/VII (gMED)	Ia;Ia.3;Ia.3/V (gWID)	81.71	80.649	11	38	6	54.55	68.73	--	No
AG-915-L11	AG-410-N23	D	A	Ia;Ia.4	Ia;Ia.4	81.26	81.817	11	48	6	54.55	67.36	--	No
AG-390-M19	AG-337-J09	B	B	Ia;Ia.3;Ia.3/VI	Ia;Ia.3;Ia.3/VII (gMED)	80.48	80.064	24	11	6	54.55	66.18	--	No
AG-333-I10	AG-461-A07	B	A	Ia;Ia.4;Ia.4/III	Ia;Ia.4;Ia.4/III	77.86	80.515	33	81	18	54.55	62.98	--	No
AG-461-A07	AG-390-I17	A	B	Ia;Ia.4;Ia.4/III	Ia;Ia.4;Ia.4/III	77.6	80.203	81	11	6	54.55	64.18	--	No
AG-337-J09	AG-907-O16	B	D	Ia;Ia.3;Ia.3/VII (gMED)	Ib;Ib.2	72.27	78.595	11	16	6	54.55	67.69	--	No
FZCC0015	AG-912-M06	A	D	Ia;Ia.3;Ia.3/V (gWID)	Ib;Ib.2	71.92	78.598	54	11	6	54.55	69.87	--	No
AG-911-A02	AG-915-G14	D	B	Ib;Ib	Ib;Ib.1	71.88	77.885	11	18	6	54.55	59.71	--	No
AG-447-G05	AG-390-N18	D	D	Ia;Ia.3;Ia.3/V (gWID)	Ib;Ib	71.47	78.002	11	34	6	54.55	63.3	--	No
HTCC7211	AG-912-M06	A	D	Ia;Ia.3;Ia.3/I	Ib;Ib.2	71.11	77.673	83	11	6	54.55	61.68	--	No
AG-905-M20	AG-461-F03	B	D	Ia;Ia.3;Ia.3/VII (gMED)	Ib;Ib	68.46	76.641	31	11	6	54.55	65.02	--	No
AG-915-C08	AG-461-F03	A	D	Ia;Ia.4	Ib;Ib	67.95	76.974	45	11	6	54.55	61.56	--	No
AG-899-J02	AG-461-F03	B	D	Ia;Ia.3;Ia.3/VII (gMED)	Ib;Ib	67.47	76.667	39	11	6	54.55	65.67	--	No
AG-390-C22	AG-899-G20	B	B	IIa	Ib;Ib.2	60.22	NA	43	11	6	54.55	63.05	--	No
AG-439-C08	AG-899-G20	A	B	IIb	Ib;Ib.2	59.29	NA	72	11	6	54.55	58.57	--	No
AG-912-P09	AG-914-L10	D	D	Ia;Ia.4	Ia;Ia.4	81.02	80.866	37	24	13	54.17	59.79	--	No
AG-914-L10	AG-893-P10	D	A	Ia;Ia.4	Ia;Ia.4	80.72	80.563	24	39	13	54.17	59.79	--	No
AG-908-I21	AG-904-G05	C	B	Ib;Ib.1	Ib;Ib.1	94.2	93.85	37	48	20	54.05	78.8	--	No
AG-904-M22	AG-904-L02	B	D	Ia;Ia.4	Ia;Ia.4	94.46	93.821	13	29	7	53.85	63.69	--	No
AG-904-M22	AG-901-P18	B	D	Ia;Ia.4	Ia;Ia.4	94.27	93.81	13	25	7	53.85	65.49	--	No
AG-904-M22	AG-903-F09	B	B	Ia;Ia.4	Ia;Ia.4;Ia.4/I	93.42	94.109	13	15	7	53.85	67.76	--	No
AG-404-L19	AG-904-M22	D	B	Ia;Ia.4	Ia;Ia.4	93.22	93.288	42	13	7	53.85	64.9	--	No
AG-904-M22	AG-914-M08	B	A	Ia;Ia.4	Ia;Ia.4;Ia.4/I	93.06	93.184	13	47	7	53.85	65.49	--	No
AG-325-F13	AG-899-I20	D	D	Ia;Ia.4	Ia;Ia.4	83.7	80.397	13	23	7	53.85	69.39	--	No
AG-325-F13	AG-903-O08	D	D	Ia;Ia.4	Ia;Ia.4	83.57	80.872	13	29	7	53.85	64.14	--	No
AG-325-F13	AG-426-G02	D	B	Ia;Ia.4	Ia;Ia.4	83.52	80.972	13	14	7	53.85	63.59	--	No
AG-325-E08	AG-904-M22	B	B	Ia;Ia.4	Ia;Ia.4	82.58	80.51	18	13	7	53.85	69.79	--	No
HTCC8051	AG-390-A21	A	B	Ia;Ia.3;Ia.3/IV	Ia;Ia.3;Ia.3/V (gWID)	81.53	80.948	48	26	14	53.85	69.29	--	No
AG-915-A06	AG-461-B18	B	D	Ib;Ib.1	Ib;Ib.2	73.49	78.345	26	13	7	53.85	56.07	--	No
AG-913-G10	SAG-MED44	B	B	Ib;Ib.1	Ia;Ia.3;Ia.3/VII (gMED)	69.33	77.018	35	13	7	53.85	82.34	--	No
AG-911-O08	AG-453-D07	B	B	Ib;Ib.1	Ia;Ia.4	68.37	77.888	32	13	7	53.85	67.44	--	No
AG-404-J20	AG-901-P06	B	B	Ib;Ib	Ia;Ia.4;Ia.4/III	68.03	77.034	17	13	7	53.85	59.26	--	No
AG-909-J05	AG-337-M06	D	B	Ia;Ia.4	Ia;Ia.4	89.67	87.715	35	28	15	53.57	66.48	--	No
AG-337-M06	AG-905-G02	B	D	Ia;Ia.4	Ia;Ia.4	89.28	88.12	28	46	15	53.57	66.27	--	No
AG-916-J11	AG-349-I05	D	A	Ib;Ib	Ib;Ib	88.8	87.811	28	46	15	53.57	65.08	--	No
AG-898-P18	AG-447-L03	D	B	Ib;Ib.1	Ia;Ia.3;Ia.3/V (gWID)	70.75	77.926	28	55	15	53.57	61.22	--	No
AG-901-P18	AG-903-F09	D	B	Ia;Ia.4	Ia;Ia.4;Ia.4/I	94.55	94.197	25	15	8	53.33	69.18	--	No
AG-904-L02	AG-903-F09	D	B	Ia;Ia.4	Ia;Ia.4;Ia.4/I	94.3	94.282	29	15	8	53.33	67.29	--	No
AG-903-F09	AG-914-M08	B	A	Ia;Ia.4;Ia.4/I	Ia;Ia.4;Ia.4/I	93.92	94.107	15	47	8	53.33	69.18	--	No
AG-896-K17	AG-349-L23	C	C	Ia;Ia.4;Ia.4/I	Ia;Ia.4;Ia.4/I	93.8	93.274	32	15	8	53.33	61.16	--	No
AG-453-M17	AG-422-N07	D	D	Ib;Ib	Ib;Ib	85.01	81.911	15	37	8	53.33	68.58	--	No
AG-915-K17	AG-430-D17	A	B	Ia;Ia.4	Ia;Ia.4	83.76	81.3	61	15	8	53.33	76.69	--	No
AG-915-J15	AG-430-D17	A	B	Ia;Ia.4	Ia;Ia.4	83.55	81.283	41	15	8	53.33	76.71	--	No
AG-912-K10	AG-430-D17	A	B	Ia;Ia.4	Ia;Ia.4	83.53	81.308	53	15	8	53.33	77.24	--	No
AG-464-I13	AG-464-I02	A	B	Ic;Ic.2	Ic;Ic.2	82.37	85.512	34	15	8	53.33	72.52	--	No
AAA795-C09	AG-903-F09	A	B	Ia;Ia.4	Ia;Ia.4;Ia.4/I	81.7	81.247	35	15	8	53.33	70.09	--	No
AG-426-M05	AG-916-J21	C	B	Ia;Ia.3;Ia.3/V (gWID)	Ia;Ia.3;Ia.3/VII (gMED)	81.48	80.662	50	30	16	53.33	69.43	--	No
AG-453-M17	AG-470-O10	D	A	Ib;Ib	Ib;Ib	75.45	78.33	15	67	8	53.33	69.11	--	No
AG-453-M17	AAA795-E22	D	A	Ib;Ib	Ib;Ib.5	72.85	78.427	15	60	8	53.33	67.83	--	No
AG-430-E20	AG-349-K05	B	B	Ia;Ia.3;Ia.3/VII (gMED)	Ib	69.84	77.725	15	27	8	53.33	66.39	--	No
AG-360-N15	AG-901-P18	D	D	Ia;Ia.4	Ia;Ia.4	93.62	92.972	17	25	9	52.94	64.08	--	No
AG-360-N15	AG-914-M08	D	A	Ia;Ia.4	Ia;Ia.4;Ia.4/I	92.36	91.868	17	47	9	52.94	64.08	--	No
AG-912-I11	AG-461-A11	D	B	Ib;Ib.2	Ib;Ib.2	85.72	83.483	17	25	9	52.94	61.86	--	No
AG-360-N15	SAG-MED11	D	A	Ia;Ia.4	Ia;Ia.4	82.97	81.309	17	46	9	52.94	65.37	--	No
AAA795-P11	SAG-MED28	B	A	Ia;Ia.3;Ia.3/V (gWID)	IIa	60.34	NA	17	39	9	52.94	58.53	--	No
AG-905-M05	AG-911-J21	B	B	Ib;Ib	Ib;Ib	95.08	95.129	19	41	10	52.63	72.95	--	No
AG-909-J05	AG-908-O05	D	D	Ia;Ia.4	Ia;Ia.4	95.01	95.046	35	19	10	52.63	65.47	--	No
AG-908-O05	AG-895-B06	D	D	Ia;Ia.4	Ia;Ia.4	94.92	95.122	19	23	10	52.63	64.85	--	No
AG-908-O05	AG-910-E03	D	A	Ia;Ia.4	Ia;Ia.4;Ia.4/III	94.81	95.156	19	63	10	52.63	64.85	--	No
AG-908-O05	AG-903-I18	D	B	Ia;Ia.4	Ia;Ia.4	94.55	94.373	19	39	10	52.63	64.85	--	No
AG-905-M05	AG-899-M19	B	B	Ib;Ib	Ib;Ib	94.37	95.292	19	36	10	52.63	65.32	--	No
AG-905-M05	AG-909-C08	B	D	Ib;Ib	Ib;Ib	94.15	95.052	19	33	10	52.63	65.32	--	No
AG-908-O05	AG-905-G02	D	D	Ia;Ia.4	Ia;Ia.4	93.23	92.493	19	46	10	52.63	65.56	--	No
AG-895-G06	AG-325-C07	B	D	Ia;Ia.4	Ia;Ia.4	92.36	91.492	19	20	10	52.63	61.92	--	No
AG-908-O05	SAG-MED01	D	A	Ia;Ia.4	Ia;Ia.4	80.29	80.162	19	58	10	52.63	60.46	--	No
AG-390-C17	SAG-MED43	B	A	Ia;Ia.3;Ia.3/VI	Ia;Ia.4	76.54	79.569	38	19	10	52.63	75.34	--	No
AG-426-K19	AG-430-G21	D	B	Ia;Ia.4	Ia;Ia	70.52	78.048	19	26	10	52.63	57.05	--	No
AG-404-O17	AG-901-F21	A	A	Ib;Ib.4	Ib;Ib.4	91.68	89.826	90	80	42	52.5	87.5	--	No
AG-337-M15	AG-447-F10	D	B	Ia;Ia.4	Ia;Ia.4;Ia.4/III	89.9	88.351	48	40	21	52.5	75.31	--	No
RS39	AG-426-F21	A	B	Ia;Ia.4	Ia;Ia.4;Ia.4/III	92.8	90.426	63	21	11	52.38	76.04	--	No
AG-899-M07	AG-915-K17	D	A	Ia;Ia.4	Ia;Ia.4	92.47	91.993	21	61	11	52.38	80.2	--	No
AG-365-J21	AG-365-D18	D	D	Ic;Ic.2	Ic;Ic.2	79.71	81.032	21	41	11	52.38	68.79	--	No
AG-333-P05	AG-464-P04	C	C	Ia;Ia.3	Ia;Ia	71.51	78.193	21	30	11	52.38	82.65	--	No
AG-892-C11	AG-895-B06	D	D	Ia;Ia.4	Ia;Ia.4	95.07	95.15	45	23	12	52.17	65.31	--	No
AG-899-I20	AG-904-L02	D	D	Ia;Ia.4	Ia;Ia.4	93.71	93.067	23	29	12	52.17	63.7	--	No
AG-359-I09	AG-899-I20	B	D	Ia;Ia.4	Ia;Ia.4	92.69	92.443	42	23	12	52.17	66.08	--	No
AG-895-B06	AG-337-D17	D	A	Ia;Ia.4	Ia;Ia.4;Ia.4/III	90.42	88.58	23	57	12	52.17	65.73	--	No
AG-895-B06	AG-325-L05	D	B	Ia;Ia.4	Ia;Ia.4	79.03	80.197	23	44	12	52.17	62.17	--	No
AG-430-I18	AG-453-G03	B	D	Ib;Ib	Ib;Ib	92.2	92.098	44	25	13	52	67.37	--	No
AG-453-G03	AG-911-K15	D	A	Ib;Ib	Ib;Ib	90.78	90.648	25	47	13	52	65.98	--	No
AG-453-G03	AG-916-B11	D	A	Ib;Ib	Ib;Ib	89.57	89.706	25	45	13	52	64.81	--	No
AG-337-E23	AG-447-B22	D	B	Ia;Ia.4	Ia;Ia.4	89.15	87.462	25	26	13	52	70.24	--	No
AG-426-B11	AG-893-P10	D	A	Ia;Ia.4	Ia;Ia.4	80.75	80.777	25	39	13	52	59.79	--	No
AG-426-B11	AG-912-P09	D	D	Ia;Ia.4	Ia;Ia.4	80.66	80.863	25	37	13	52	59.79	--	No
AG-439-C18	AG-453-G03	D	D	Ib	Ib;Ib	74.89	78.768	34	25	13	52	61.38	--	No
AG-903-L07	AG-426-N15	B	A	Ib;Ib.2	Ia;Ia.3;Ia.3/V (gWID)	70.62	77.798	29	41	15	51.72	62.24	--	No
AG-913-C02	AG-447-E07	B	B	Ib;Ib	Ia;Ia	68.88	77.278	42	29	15	51.72	64.76	--	No
AG-461-A07	AG-913-F09	A	D	Ia;Ia.4;Ia.4/III	Ia;Ia.4	78.94	79.959	81	31	16	51.61	65.46	--	No
AG-404-P07	AG-905-M20	A	B	Ia;Ia.4	Ia;Ia.3;Ia.3/VII (gMED)	75.84	79.24	45	31	16	51.61	63.93	--	No
AG-390-G11	AG-914-L09	D	B	Ia;Ia.3;Ia.3/VIII	Ib;Ib.1	69.67	77.626	44	33	17	51.52	59.81	--	No
AG-909-J05	AG-426-J21	D	B	Ia;Ia.4	Ib;Ib.3	69.02	77.821	35	33	17	51.52	67.09	--	No
AG-426-J21	AG-905-G02	B	D	Ib;Ib.3	Ia;Ia.4	68.99	77.594	33	46	17	51.52	66.83	--	No
AG-404-P07	AG-899-J02	A	B	Ia;Ia.4	Ia;Ia.3;Ia.3/VII (gMED)	76.47	79.435	45	39	20	51.28	70.63	--	No
HTCC9565	AG-404-P07	A	A	Ia;Ia.1	Ia;Ia.4	74.32	78.674	54	45	23	51.11	62.41	--	No
AG-900-I19	AG-904-P13	B	B	Ib;Ib.1	Ib;Ib.1	97.95	97.943	15	12	6	50	84.47	--	No
AG-905-E10	AG-896-M11	B	D	Ia;Ia.4;Ia.4/I	Ia;Ia.4	95.74	95.16	32	18	9	50	78.08	--	No
AG-426-L23	AG-435-G05	A	C	IIa	IIa	95.55	95.96	24	16	8	50	89	--	No
AG-426-G02	AG-905-M18	B	A	Ia;Ia.4	Ia;Ia.4;Ia.4/I	95.13	94.803	14	42	7	50	63.81	--	No
AG-909-K18	AG-910-C18	D	D	Ia;Ia.4	Ia;Ia.4	95.05	94.942	10	28	5	50	95.18	--	No
AG-426-G02	AG-447-N18	B	A	Ia;Ia.4	Ia;Ia.4;Ia.4/I	94.92	94.317	14	48	7	50	63.99	--	No
AG-904-F02	AG-913-F09	D	D	Ia;Ia.4	Ia;Ia.4	94.78	94.247	16	31	8	50	66.7	--	No
AG-426-G02	AG-360-N15	B	D	Ia;Ia.4	Ia;Ia.4	94.59	93.691	14	17	7	50	61.51	--	No
AG-909-K18	AG-903-F09	D	B	Ia;Ia.4	Ia;Ia.4;Ia.4/I	94.52	93.983	10	15	5	50	67.77	--	No
AG-894-E10	AG-904-P13	A	B	Ib;Ib.1	Ib;Ib.1	94.3	94.077	54	12	6	50	58.46	--	No
AG-909-K18	AG-904-L02	D	D	Ia;Ia.4	Ia;Ia.4	94.08	93.891	10	29	5	50	63.3	--	No
AG-349-O13	AG-895-K10	A	A	Ia;Ia.4	Ia;Ia.4	93.73	92.929	34	39	17	50	77.1	--	No
AG-404-L19	AG-909-K18	D	D	Ia;Ia.4	Ia;Ia.4	93.67	93.199	42	10	5	50	75.64	--	No
AG-414-G10	AG-359-B04	B	C	IIb	IIb	93.43	92.779	16	28	8	50	62.13	--	No
AG-909-K18	AG-439-I14	D	B	Ia;Ia.4	Ia;Ia.4;Ia.4/I	93.3	92.562	10	35	5	50	62.38	--	No
AG-426-G02	AG-898-F08	B	B	Ia;Ia.4	Ia;Ia.4;Ia.4/I	93.28	94.363	14	35	7	50	67.05	--	No
AG-910-M08	AG-470-I11	D	D	IIb	IIb	92.61	92.36	18	14	7	50	69.85	--	No
AG-916-I05	AG-360-N15	B	D	Ia;Ia.4;Ia.4/I	Ia;Ia.4	92.53	91.779	12	17	6	50	64.92	--	No
AG-470-O10	AG-390-G13	A	D	Ib;Ib	Ib;Ib	92.39	92.193	67	16	8	50	74.27	--	No
AG-909-K18	AG-898-F08	D	B	Ia;Ia.4	Ia;Ia.4;Ia.4/I	92.36	92.865	10	35	5	50	81.96	--	No
AG-900-O17	AG-893-J08	D	B	Ib;Ib.1	Ib;Ib.1	92.33	93.223	10	43	5	50	60.03	--	No
AG-916-I05	AG-903-O08	B	D	Ia;Ia.4;Ia.4/I	Ia;Ia.4	92.02	93.238	12	29	6	50	66.4	--	No
AG-447-B22	AG-908-A06	B	D	Ia;Ia.4	Ia;Ia.4	91.85	91.028	26	20	10	50	72.24	--	No
AG-907-C16	AAA795-A20	D	A	Ia;Ia.3;Ia.3/V (gWID)	Ia;Ia.3;Ia.3/V (gWID)	91.48	91.797	12	19	6	50	69.35	--	No
HIMB083	AG-907-C16	A	D	Ia;Ia.3;Ia.3/V (gWID)	Ia;Ia.3;Ia.3/V (gWID)	91.38	91.397	19	12	6	50	69.38	--	No
AG-895-J19	AG-359-G18	B	A	Ia;Ia.4	Ia;Ia.4;Ia.4/II	90.61	90.64	20	58	10	50	71.41	--	No
HIMB083	AG-470-F02	A	B	Ia;Ia.3;Ia.3/V (gWID)	Ia;Ia.3;Ia.3/V (gWID)	89.84	89.769	19	18	9	50	84.28	--	No
AG-470-F02	AAA795-A20	B	A	Ia;Ia.3;Ia.3/V (gWID)	Ia;Ia.3;Ia.3/V (gWID)	89.74	89.888	18	19	9	50	84.17	--	No
AG-907-C16	AG-470-F02	D	B	Ia;Ia.3;Ia.3/V (gWID)	Ia;Ia.3;Ia.3/V (gWID)	88.68	89.718	12	18	6	50	68.07	--	No
AG-912-B10	AG-430-N16	D	D	Ib;Ib	Ib;Ib	86.72	85.946	22	25	11	50	65.4	--	No
AG-913-O03	AG-325-C07	D	D	Ia;Ia.4	Ia;Ia.4	86.63	84.421	31	20	10	50	61.82	--	No
AG-325-C18	AG-325-C07	B	D	Ia;Ia.4	Ia;Ia.4	86.62	83.744	18	20	9	50	62.77	--	No
AG-912-F07	AG-325-C07	D	D	Ia;Ia.4	Ia;Ia.4	86.31	84.244	25	20	10	50	61.92	--	No
AG-333-O18	AG-904-E19	C	C	Ia;Ia.3;Ia.3/V (gWID)	Ia;Ia.3;Ia.3/VI	85.04	82.144	14	33	7	50	70.89	--	No
AG-909-K18	SAG-MED11	D	A	Ia;Ia.4	Ia;Ia.4	84.06	81.581	10	46	5	50	65.98	--	No
AG-470-O18	AG-430-O13	D	D	IIb	IIb	83.83	81.675	14	12	6	50	73.55	--	No
AG-430-F02	AG-430-G14	D	A	IIa	IIa	83.08	81.175	20	23	10	50	79.51	--	No
AAA795-C09	AG-909-K18	A	D	Ia;Ia.4	Ia;Ia.4	82.83	81.748	35	10	5	50	66.77	--	No
AG-333-O21	AG-461-O10	B	A	Ia;Ia.4	Ia;Ia.4	82.03	81.808	14	8	4	50	67.6	--	No
AG-414-C19	SAG-MED11	D	A	Ia;Ia.4	Ia;Ia.4	81.78	82.086	18	46	9	50	64.26	--	No
AG-426-D09	AG-911-O15	B	D	Ia;Ia.4;Ia.4/III	Ia;Ia.4	81.36	81.28	12	14	6	50	59.48	--	No
AG-333-O21	AG-457-L02	B	A	Ia;Ia.4	Ia;Ia.4	80.3	81.15	14	25	7	50	64.41	--	No
AG-426-G02	AG-414-C19	B	D	Ia;Ia.4	Ia;Ia.4	80.15	80.579	14	18	7	50	60.36	--	No
AG-426-F21	AG-337-A10	B	C	Ia;Ia.4;Ia.4/III	Ia;Ia.4	80.09	80.818	21	14	7	50	62.1	--	No
RS39	AG-337-A10	A	C	Ia;Ia.4	Ia;Ia.4	79.88	80.448	63	14	7	50	61.33	--	No
AG-913-M06	SAG-MED39	B	A	Ia;Ia.4	Ia;Ia.4	79.79	80.361	18	44	9	50	64.2	--	No
AG-414-C19	AG-447-N18	D	A	Ia;Ia.4	Ia;Ia.4;Ia.4/I	79.75	80.383	18	48	9	50	66.21	--	No
AG-916-I05	AG-414-C19	B	D	Ia;Ia.4;Ia.4/I	Ia;Ia.4	79.69	80.966	12	18	6	50	68.68	--	No
AAA795-O19	AG-461-O10	D	A	Ia;Ia.3;Ia.3/V (gWID)	Ia;Ia.4	79.57	80.604	27	8	4	50	61.05	--	No
SAG-MED30	AG-461-O10	D	A	Ia;Ia.4	Ia;Ia.4	79.5	80.838	17	8	4	50	67.83	--	No
AG-913-M06	AG-410-N23	B	A	Ia;Ia.4	Ia;Ia.4	79.38	80.31	18	48	9	50	64.56	--	No
AG-410-N23	AG-914-L04	A	B	Ia;Ia.4	Ia;Ia.4	78.98	80.191	48	14	7	50	65.39	--	No
AG-457-L02	AG-461-O10	A	A	Ia;Ia.4	Ia;Ia.4	78.87	80.402	25	8	4	50	56.43	--	No
AG-464-K18	AG-439-N14	A	B	Ia;Ia.4	Ia;Ia.3;Ia.3/V (gWID)	78.57	79.488	18	46	9	50	62.35	--	No
AG-453-I04	AG-461-O10	B	A	Ia;Ia.3;Ia.3/V (gWID)	Ia;Ia.4	78.27	80.408	19	8	4	50	59.82	--	No
AG-404-E02	AG-439-C13	D	B	Ic;Ic.2	Ic;Ic.2	77.31	79.487	28	12	6	50	69.42	--	No
AG-390-M07	AG-390-G23	B	B	Ia;Ia.4	Ia;Ia.3;Ia.3/V (gWID)	76.67	79.439	20	43	10	50	59.05	--	No
AG-911-O15	AG-313-M10	D	D	Ia;Ia.4	Ia;Ia.3;Ia.3/IV	76.33	79.198	14	17	7	50	61.44	--	No
AG-426-P23	AG-390-N18	D	D	Ia;Ia	Ib;Ib	75.71	80.117	14	34	7	50	62.77	--	No
AG-439-C18	AG-916-J11	D	D	Ib	Ib;Ib	75.4	78.746	34	28	14	50	61.34	--	No
AG-901-C21	AG-447-P13	B	B	Ia;Ia.4;Ia.4/III	Ia;Ia.3;Ia.3/V (gWID)	75.3	78.402	12	34	6	50	57.11	--	No
AG-390-G13	AG-912-F15	D	A	Ib;Ib	Ib;Ib.5	74.89	79.066	16	43	8	50	66.61	--	No
AG-904-P13	AG-895-B19	B	B	Ib;Ib.1	Ib;Ib.2	74.83	78.904	12	21	6	50	57.4	--	No
AG-908-E04	AG-907-C16	A	D	Ia;Ia.4	Ia;Ia.3;Ia.3/V (gWID)	74.6	78.161	59	12	6	50	68.87	--	No
AG-909-F14	AG-337-I18	B	B	Ib;Ib.1	Ib;Ib.2	74.26	78.217	16	27	8	50	71.51	--	No
AG-426-E13	AG-900-G22	A	B	Ib;Ib.1	Ib;Ib.2	73.63	78.293	74	10	5	50	63.22	--	No
AG-894-F03	AG-430-E17	B	D	Ib;Ib.1	Ib;Ib.2	73.61	78.361	47	32	16	50	65.88	--	No
AG-912-B10	AAA795-E22	D	A	Ib;Ib	Ib;Ib.5	72.94	78.348	22	60	11	50	67.73	--	No
AG-422-A01	SAG-MED15	D	B	Ib;Ib	Ib;Ib.5	72.82	79.394	12	39	6	50	66.82	--	No
AG-414-J19	AG-464-P13	C	B	Ia;Ia.4	Ia;Ia	72.12	78.218	16	16	8	50	69.09	--	No
AG-439-N15	AG-464-P04	C	C	Ib;Ib	Ia;Ia	71.62	78.977	12	30	6	50	59.05	--	No
AG-461-A07	AG-365-C23	A	C	Ia;Ia.4;Ia.4/III	Ia;Ia	70.88	78.266	81	20	10	50	64.06	--	No
AG-907-C16	AG-439-B12	D	B	Ia;Ia.3;Ia.3/V (gWID)	Ib;Ib	70.87	77.849	12	20	6	50	62.42	--	No
AG-914-L10	AG-404-A03	D	D	Ia;Ia.4	Ia;Ia	70.73	77.761	24	16	8	50	61.33	--	No
AG-426-B11	AG-404-A03	D	D	Ia;Ia.4	Ia;Ia	70.59	77.984	25	16	8	50	61.33	--	No
AG-904-F02	AG-404-C02	D	B	Ia;Ia.4	Ib;Ib	70.43	77.735	16	19	8	50	59.86	--	No
AG-439-N15	AG-333-P05	C	C	Ib;Ib	Ia;Ia.3	70.42	77.685	12	21	6	50	59.4	--	No
AG-453-F05	AG-453-K22	C	C	Ia;Ia.4;Ia.4/III	Ib;Ib.4	69.85	78.046	55	10	5	50	57	--	No
AG-457-O11	AG-911-O15	B	D	Ib;Ib	Ia;Ia.4	69.64	77.43	21	14	7	50	59.02	--	No
AG-390-C19	AG-337-A10	C	C	Ib;Ib.3	Ia;Ia.4	69.63	77.4	30	14	7	50	65.42	--	No
AG-910-G21	AG-915-C08	D	A	Ib;Ib	Ia;Ia.4	69.2	77.973	12	45	6	50	61.51	--	No
AG-390-E21	AG-390-C19	C	C	Ia;Ia.4	Ib;Ib.3	69.17	77.561	66	30	15	50	70.55	--	No
AG-390-E21	AG-426-J21	C	B	Ia;Ia.4	Ib;Ib.3	69.17	77.892	66	36	18	50	63.97	--	No
AG-910-G21	AG-439-B12	D	B	Ib;Ib	Ib;Ib	68.99	77.265	12	20	6	50	60.38	--	No
AG-426-J21	AG-461-G03	B	B	Ib;Ib.3	Ia;Ia.4	68.5	77.612	33	12	6	50	66.19	--	No
AG-895-B08	AG-414-G10	C	B	Ia;Ia.3;Ia.3/V (gWID)	IIb	62.69	NA	78	16	8	50	63.07	--	No
AG-414-D07	AG-913-C18	A	C	IIa	Ib	61.07	NA	34	12	6	50	58.78	--	No
AG-904-L02	AG-453-A09	D	D	Ia;Ia.4	IIb	60.13	NA	29	12	6	50	63.08	--	No
AG-911-P17	AG-453-A09	D	D	Ia;Ia.4	IIb	60.11	NA	17	12	6	50	62.77	--	No
AG-911-M11	AG-430-K22	B	A	Ia;Ia.4;Ia.4/I	IIb	59.91	NA	28	37	14	50	60.21	--	No
AG-897-N19	AG-453-A09	D	D	Ia;Ia.4	IIb	59.76	NA	17	12	6	50	62.77	--	No
AG-359-I09	AG-453-A09	B	D	Ia;Ia.4	IIb	59.53	NA	42	12	6	50	62.77	--	No
AG-337-M15	AG-892-C11	D	D	Ia;Ia.4	Ia;Ia.4	90.56	88.571	48	45	22	48.89	75.46	--	No
AG-892-C11	AG-337-D17	D	A	Ia;Ia.4	Ia;Ia.4;Ia.4/III	90.55	88.477	45	57	22	48.89	76.43	--	No
AG-903-I18	AG-905-G02	B	D	Ia;Ia.4	Ia;Ia.4	92.74	91.785	39	46	19	48.72	82.06	--	No
AG-903-I18	AG-337-D17	B	A	Ia;Ia.4	Ia;Ia.4;Ia.4/III	89.47	88.607	39	57	19	48.72	65.24	--	No
AG-430-K07	AG-912-P09	A	D	Ia;Ia	Ia;Ia.4	71.58	78.07	44	37	18	48.65	60.63	--	No
AG-461-E06	AG-909-C08	D	D	Ib;Ib	Ib;Ib	91.64	93.155	39	33	16	48.48	67.67	--	No
AG-447-A19	AG-903-N10	D	B	Ia;Ia.3;Ia.3/V (gWID)	Ib;Ib.2	71.91	78.006	54	27	13	48.15	64.62	--	No
AG-913-N02	AG-918-M20	B	A	IIIa	IIb	57.25	NA	27	49	13	48.15	57.59	--	No
AG-439-I14	AG-359-I20	B	D	Ia;Ia.4;Ia.4/I	Ia;Ia.4	93.39	93.472	35	25	12	48	69.62	--	No
AG-359-I20	AG-898-F08	D	B	Ia;Ia.4	Ia;Ia.4;Ia.4/I	91.18	93.014	25	35	12	48	64.71	--	No
AG-337-M15	AG-907-C04	D	A	Ia;Ia.4	Ia;Ia.4;Ia.4/III	90.47	88.796	48	57	23	47.92	73.96	--	No
AG-893-L13	AG-916-A10	A	B	Ib;Ib	Ib;Ib	94.78	95.817	38	23	11	47.83	69.28	--	No
AG-909-J05	AG-901-C21	D	B	Ia;Ia.4	Ia;Ia.4;Ia.4/III	94.18	94.4	35	23	11	47.83	64.01	--	No
AG-899-I20	AG-337-K20	D	A	Ia;Ia.4	Ia;Ia.4;Ia.4/I	93.1	92.246	23	45	11	47.83	66.52	--	No
AG-901-C21	AG-905-G02	B	D	Ia;Ia.4;Ia.4/III	Ia;Ia.4	91.13	91.508	23	46	11	47.83	64.31	--	No
AG-337-M15	AG-895-B06	D	D	Ia;Ia.4	Ia;Ia.4	89.94	89.011	48	23	11	47.83	66.69	--	No
AG-895-B06	AG-337-M06	D	B	Ia;Ia.4	Ia;Ia.4	89.87	88.27	23	28	11	47.83	65.7	--	No
AG-897-O16	AG-439-N14	D	B	Ib;Ib.1	Ia;Ia.3;Ia.3/V (gWID)	70.51	77.443	56	46	22	47.83	65.56	--	No
AG-365-E14	AG-916-A10	B	B	Ib;Ib	Ib;Ib	70.06	78.512	24	23	11	47.83	66.56	--	No
AG-915-C08	AG-916-A10	A	B	Ia;Ia.4	Ib;Ib	68.95	77.917	45	23	11	47.83	59.74	--	No
AG-905-M20	AG-916-A10	B	B	Ia;Ia.3;Ia.3/VII (gMED)	Ib;Ib	68.86	77.54	31	23	11	47.83	61.25	--	No
AG-899-J02	AG-916-A10	B	B	Ia;Ia.3;Ia.3/VII (gMED)	Ib;Ib	68.35	77.58	39	23	11	47.83	62.17	--	No
AG-918-M20	AG-899-I20	A	D	IIb	Ia;Ia.4	60.2	NA	49	23	11	47.83	62.29	--	No
AG-907-B09	AG-894-A09	D	A	IIIa	IIIa	95.86	94.736	21	44	10	47.62	84.03	--	No
AG-899-M07	AG-912-K10	D	A	Ia;Ia.4	Ia;Ia.4	94.54	93.936	21	53	10	47.62	77.73	--	No
AG-914-M14	AG-895-B19	C	B	Ib;Ib.4	Ib;Ib.2	68.6	77.229	33	21	10	47.62	59.86	--	No
AG-447-F10	AG-337-D17	B	A	Ia;Ia.4;Ia.4/III	Ia;Ia.4;Ia.4/III	90	88.281	40	57	19	47.5	77.84	--	No
AG-908-O05	AG-913-F09	D	D	Ia;Ia.4	Ia;Ia.4	95.01	94.977	19	31	9	47.37	66.89	--	No
AG-905-M05	AG-893-L13	B	A	Ib;Ib	Ib;Ib	94.87	95.523	19	38	9	47.37	65.26	--	No
AG-908-C18	AAA795-P11	D	B	Ia;Ia.3;Ia.3/V (gWID)	Ia;Ia.3;Ia.3/V (gWID)	93.77	93.532	19	19	9	47.37	59.34	--	No
AG-908-O05	AG-461-A07	D	A	Ia;Ia.4	Ia;Ia.4;Ia.4/III	79.49	80.064	19	81	9	47.37	61.81	--	No
AG-426-K19	SAG-MED39	D	A	Ia;Ia.4	Ia;Ia.4	79.17	80.068	19	44	9	47.37	64.66	--	No
AG-426-K19	AG-365-O14	D	A	Ia;Ia.4	Ia;Ia	71.38	78.661	19	46	9	47.37	59.91	--	No
AG-430-K07	AG-426-K19	A	D	Ia;Ia	Ia;Ia.4	70.86	78.046	44	19	9	47.37	58.16	--	No
AG-895-G06	AG-390-N18	B	D	Ia;Ia.4	Ib;Ib	70.56	78.582	19	34	9	47.37	58.85	--	No
AH-287-E03	AG-414-E02	C	A	IIb	Ic;Ic.2	62.92	77.371	19	86	9	47.37	67.8	--	No
AG-461-E06	AG-899-M19	D	B	Ib;Ib	Ib;Ib	92.51	93.002	39	36	17	47.22	68.24	--	No
AG-360-N15	AG-905-M18	D	A	Ia;Ia.4	Ia;Ia.4;Ia.4/I	94.3	93.454	17	42	8	47.06	69.21	--	No
AG-360-N15	AG-447-N18	D	A	Ia;Ia.4	Ia;Ia.4;Ia.4/I	94.1	93.543	17	48	8	47.06	69.88	--	No
AG-360-N15	AG-898-F08	D	B	Ia;Ia.4	Ia;Ia.4;Ia.4/I	92.28	93.504	17	35	8	47.06	65.87	--	No
AG-404-J20	AG-898-P13	B	D	Ib;Ib	Ib;Ib	83.86	83.419	17	53	8	47.06	62.09	--	No
SAG-MED13	AG-894-K14	B	A	Ia;Ia.4	Ia;Ia.4;Ia.4/III	81.34	80.352	17	60	8	47.06	75.65	--	No
SAG-MED30	AAA795-O19	D	D	Ia;Ia.4	Ia;Ia.3;Ia.3/V (gWID)	76.25	79.459	17	27	8	47.06	63.2	--	No
AAA795-P11	AG-359-N03	B	B	Ia;Ia.3;Ia.3/V (gWID)	Ib;Ib.1	70.6	78.102	17	18	8	47.06	68.84	--	No
AG-439-C13	AG-892-O03	B	B	Ic;Ic.2	Ib;Ib.5	61.6	NA	17	32	8	47.06	61.04	--	No
AG-912-L16	AG-911-O08	B	B	Ib;Ib.1	Ib;Ib.1	96.07	97.586	54	32	15	46.88	79.79	--	No
AG-891-N03	AG-447-D04	A	B	Ib;Ib.1	Ia;Ia.3;Ia.3/V (gWID)	70.13	78.288	54	32	15	46.88	62.35	--	No
AG-894-B07	AG-903-F09	B	B	Ia;Ia.4	Ia;Ia.4;Ia.4/I	93.89	93.945	45	15	7	46.67	67.76	--	No
AG-903-F09	AG-896-M11	B	D	Ia;Ia.4;Ia.4/I	Ia;Ia.4	93.47	93.828	15	18	7	46.67	69.74	--	No
AG-349-L17	AG-349-M18	B	B	Ia;Ia.3;Ia.3/V (gWID)	Ia;Ia.3;Ia.3/V (gWID)	88.49	89.432	15	21	7	46.67	62.52	--	No
AG-453-M17	AG-916-J11	D	D	Ib;Ib	Ib;Ib	87.33	86.824	15	28	7	46.67	71.09	--	No
AG-908-D18	AG-430-D17	A	B	Ia;Ia.4	Ia;Ia.4	82.76	80.892	44	15	7	46.67	69.7	--	No
AG-325-E08	AG-903-F09	B	B	Ia;Ia.4	Ia;Ia.4;Ia.4/I	82.34	80.453	18	15	7	46.67	65.61	--	No
AG-325-J17	AG-903-F09	B	B	Ia;Ia.4	Ia;Ia.4;Ia.4/I	81.95	80.526	29	15	7	46.67	65.77	--	No
HIMB1321	AG-903-F09	A	B	Ia;Ia.4	Ia;Ia.4;Ia.4/I	75.63	78.89	40	15	7	46.67	60.29	--	No
AG-453-M17	AG-390-N18	D	D	Ib;Ib	Ib;Ib	72.47	77.719	15	34	7	46.67	58.1	--	No
AG-349-L17	AG-390-N18	B	D	Ia;Ia.3;Ia.3/V (gWID)	Ib;Ib	71.04	78.429	15	34	7	46.67	61.01	--	No
AG-913-E07	AG-426-E03	B	D	Ia;Ia.3;Ia.3/V (gWID)	Ib;Ib	70.95	77.48	15	31	7	46.67	60.2	--	No
AG-896-F06	AG-319-F05	A	D	Ib;Ib.2	Ia;Ia.3;Ia.3/IV	70.42	77.749	51	15	7	46.67	68.16	--	No
AG-913-E07	AG-439-G19	B	A	Ia;Ia.3;Ia.3/V (gWID)	Ib;Ib	70.29	77.493	15	60	7	46.67	55.83	--	No
AG-453-M17	AG-447-E07	D	B	Ib;Ib	Ia;Ia	69.61	77.153	15	29	7	46.67	65.56	--	No
AG-913-E07	HIMB114	B	A	Ia;Ia.3;Ia.3/V (gWID)	IIIa	55.37	NA	15	55	7	46.67	55.72	--	No
AG-404-O17	AG-914-G10	A	A	Ib;Ib.4	Ib;Ib.4	92.06	89.89	90	56	26	46.43	82.6	--	No
AG-916-B11	AG-916-J11	A	D	Ib;Ib	Ib;Ib	89.17	88.263	45	28	13	46.43	64.42	--	No
AG-904-M22	AG-910-C18	B	D	Ia;Ia.4	Ia;Ia.4	95.29	94.595	13	28	6	46.15	85.62	--	No
AG-916-K04	AG-904-M22	A	B	Ia;Ia.4;Ia.4/I	Ia;Ia.4	94	93.866	40	13	6	46.15	70	--	No
AG-907-F09	AG-898-C14	B	B	Ib;Ib.2	Ib;Ib.2	93.88	95.226	13	17	6	46.15	55.33	--	No
AG-897-N19	AG-904-M22	D	B	Ia;Ia.4	Ia;Ia.4	93.51	92.731	17	13	6	46.15	67	--	No
AG-911-P17	AG-904-M22	D	B	Ia;Ia.4	Ia;Ia.4	93.37	92.546	17	13	6	46.15	66.97	--	No
AG-359-I09	AG-904-M22	B	B	Ia;Ia.4	Ia;Ia.4	93.27	92.624	42	13	6	46.15	66.97	--	No
AG-904-M22	AG-896-M11	B	D	Ia;Ia.4	Ia;Ia.4	92.76	93.252	13	18	6	46.15	63.02	--	No
AG-899-I20	AG-904-M22	D	B	Ia;Ia.4	Ia;Ia.4	92.44	92.173	23	13	6	46.15	70.98	--	No
AG-325-F13	AG-898-F08	D	B	Ia;Ia.4	Ia;Ia.4;Ia.4/I	82.23	80.798	13	35	6	46.15	69.34	--	No
AG-439-D05	SAG-MED44	C	B	Ia;Ia.3;Ia.3/V (gWID)	Ia;Ia.3;Ia.3/VII (gMED)	80.74	81.024	20	13	6	46.15	64.73	--	No
AG-904-M22	AG-414-C19	B	D	Ia;Ia.4	Ia;Ia.4	80.38	80.789	13	18	6	46.15	65.02	--	No
AG-390-D03	SAG-MED44	C	B	Ia;Ia.3;Ia.3/V (gWID)	Ia;Ia.3;Ia.3/VII (gMED)	78.68	80.509	38	13	6	46.15	64.73	--	No
AG-464-C23	AG-414-G15	D	A	Ic;Ic.2	Ic;Ic.2	77.83	81.226	26	83	12	46.15	69.95	--	No
AG-461-B18	AG-430-J18	D	D	Ib;Ib.2	Ib;Ib.2	74.18	78.387	13	23	6	46.15	58.53	--	No
AG-325-E11	AG-907-J03	B	B	Ia;Ia.3;Ia.3/I	Ia;Ia.4;Ia.4/II	73.83	78.307	13	37	6	46.15	60.5	--	No
AG-337-C09	AG-439-O04	B	C	Ib;Ib.2	Ia;Ia.3	71.72	78.134	30	13	6	46.15	68.97	--	No
AG-430-K07	AG-893-P10	A	A	Ia;Ia	Ia;Ia.4	71.56	77.956	44	39	18	46.15	60.63	--	No
AG-333-E22	AG-916-O13	C	C	Ia;Ia.4	Ib;Ib.4	69.64	77.701	34	26	12	46.15	68.61	--	No
AG-439-O15	AG-901-P06	D	B	Ib;Ib.3	Ia;Ia.4;Ia.4/III	68.47	77.322	16	13	6	46.15	58.36	--	No
SAG-MED20	AG-916-O13	A	C	Ia;Ia.1	Ib;Ib.4	67.04	77.219	53	26	12	46.15	57.51	--	No
AAA795-C09	AG-910-C08	A	D	Ia;Ia.4	IIIa	54.72	NA	35	13	6	46.15	56.86	--	No
AG-447-J13	AG-910-O15	C	B	Ia;Ia.4	Ib;Ib.2	70.15	78.05	27	24	11	45.83	64.33	--	No
AG-422-I02	AG-430-F03	C	B	IIa	IIb	65.29	77.077	25	24	11	45.83	67.08	--	No
AG-414-E02	AG-426-L23	A	A	Ic;Ic.2	IIa	62.71	76.826	86	24	11	45.83	63.03	--	No
AG-337-M15	AG-909-J05	D	D	Ia;Ia.4	Ia;Ia.4	90.32	88.765	48	35	16	45.71	66.93	--	No
AG-909-J05	SAG-MED01	D	A	Ia;Ia.4	Ia;Ia.4	79.46	80.269	35	58	16	45.71	60.5	--	No
AG-905-G02	SAG-MED01	D	A	Ia;Ia.4	Ia;Ia.4	78.43	79.924	46	58	21	45.65	69.24	--	No
AG-909-C08	AG-893-L13	D	A	Ib;Ib	Ib;Ib	96.65	96.546	33	38	15	45.45	79.69	--	No
AG-894-I05	AG-911-J21	D	B	Ib;Ib	Ib;Ib	95.79	95.557	33	41	15	45.45	63.9	--	No
AG-907-K11	AG-899-G20	D	B	Ib;Ib.2	Ib;Ib.2	95.33	94.749	23	11	5	45.45	70.61	--	No
AG-390-C17	AG-891-G02	B	D	Ia;Ia.3;Ia.3/VI	Ia;Ia.3;Ia.3/VI	93.81	93.033	11	15	5	45.45	65.94	--	No
AG-461-E06	AG-894-I05	D	D	Ib;Ib	Ib;Ib	92.7	93.153	39	33	15	45.45	65.37	--	No
AG-899-C17	AG-899-G20	A	B	Ib;Ib.2	Ib;Ib.2	89.73	89.017	76	11	5	45.45	63.71	--	No
AG-390-N22	AG-891-G02	B	D	Ia;Ia.3;Ia.3/V (gWID)	Ia;Ia.3;Ia.3/VI	85.92	84.4	11	15	5	45.45	68.38	--	No
AG-390-C17	AG-447-F02	B	D	Ia;Ia.3;Ia.3/VI	Ia;Ia.3;Ia.3/V (gWID)	84.99	83.363	11	38	5	45.45	71.12	--	No
AG-337-J09	AG-447-A19	B	D	Ia;Ia.3;Ia.3/VII (gMED)	Ia;Ia.3;Ia.3/V (gWID)	81.38	80.354	11	54	5	45.45	66.8	--	No
AG-911-O15	AG-390-I17	D	B	Ia;Ia.4	Ia;Ia.4;Ia.4/III	81.23	81.951	14	11	5	45.45	57.54	--	No
AG-447-G05	AG-313-M10	D	D	Ia;Ia.3;Ia.3/V (gWID)	Ia;Ia.3;Ia.3/IV	80.55	80.736	11	17	5	45.45	67.97	--	No
AG-337-J09	AG-319-F05	B	D	Ia;Ia.3;Ia.3/VII (gMED)	Ia;Ia.3;Ia.3/IV	80.39	79.754	11	15	5	45.45	67.06	--	No
AG-337-J09	SAG-MED06	B	A	Ia;Ia.3;Ia.3/VII (gMED)	Ia;Ia.3;Ia.3/VIII	80.34	80.068	11	56	5	45.45	59.86	--	No
AG-900-B23	SAG-MED01	D	A	Ia;Ia.4	Ia;Ia.4	80.1	80.206	11	58	5	45.45	65.9	--	No
AG-390-I17	SAG-MED01	B	A	Ia;Ia.4;Ia.4/III	Ia;Ia.4	79.63	80.816	11	58	5	45.45	65.86	--	No
AG-461-A07	AG-900-B23	A	D	Ia;Ia.4;Ia.4/III	Ia;Ia.4	79.35	80.123	81	11	5	45.45	66.54	--	No
AG-325-L05	AG-900-B23	B	D	Ia;Ia.4	Ia;Ia.4	79.34	80.197	44	11	5	45.45	66.08	--	No
AG-325-L05	AG-390-I17	B	B	Ia;Ia.4	Ia;Ia.4;Ia.4/III	78.33	80.183	44	11	5	45.45	66.54	--	No
AG-447-G05	AG-430-D17	D	B	Ia;Ia.3;Ia.3/V (gWID)	Ia;Ia.4	76.76	79.096	11	15	5	45.45	69.12	--	No
AG-900-B23	AG-349-M18	D	B	Ia;Ia.4	Ia;Ia.3;Ia.3/V (gWID)	76.27	79.066	11	21	5	45.45	55.84	--	No
AG-439-M23	AG-470-O10	D	A	Ib;Ib	Ib;Ib	74.82	80.088	11	67	5	45.45	61.02	--	No
AG-365-C14	AG-894-M18	A	B	Ib;Ib.2	Ib;Ib.1	73.96	78.236	56	22	10	45.45	68.52	--	No
AG-911-N14	AAA795-E22	C	A	Ib;Ib	Ib;Ib.5	72.68	79.122	11	60	5	45.45	71.1	--	No
AG-439-C18	AG-439-M23	D	D	Ib	Ib;Ib	72.35	78.555	34	11	5	45.45	58.88	--	No
AG-390-C17	AG-907-O16	B	D	Ia;Ia.3;Ia.3/VI	Ib;Ib.2	72.16	78.087	11	16	5	45.45	69.96	--	No
AG-911-A02	AG-893-K16	D	A	Ib;Ib	Ib;Ib.1	72.02	77.706	11	50	5	45.45	61.47	--	No
AG-426-P23	AG-447-G05	D	D	Ia;Ia	Ia;Ia.3;Ia.3/V (gWID)	71.72	77.851	14	11	5	45.45	64.16	--	No
AG-915-L11	AG-365-O14	D	A	Ia;Ia.4	Ia;Ia	71.63	79.189	11	46	5	45.45	61.99	--	No
HTCC7211	AG-899-O16	A	D	Ia;Ia.3;Ia.3/I	Ib;Ib.2	71.39	78.345	83	11	5	45.45	64.95	--	No
AG-915-L11	AG-404-A03	D	D	Ia;Ia.4	Ia;Ia	71.22	78.446	11	16	5	45.45	62.92	--	No
AG-404-P20	SAG-MED39	B	A	Ia;Ia	Ia;Ia.4	71.18	78.109	33	44	15	45.45	63.77	--	No
AG-435-N15	AG-911-P04	B	C	Ia;Ia	Ia;Ia.4;Ia.4/III	70.74	77.679	22	37	10	45.45	68.63	--	No
AG-447-E07	AG-447-G05	B	D	Ia;Ia	Ia;Ia.3;Ia.3/V (gWID)	70.71	77.308	29	11	5	45.45	64.98	--	No
HTCC7214	AG-912-M06	A	D	Ia;Ia.3;Ia.3/I	Ib;Ib.2	70.71	77.476	44	11	5	45.45	63.12	--	No
AG-911-A02	AG-911-D08	D	D	Ib;Ib	Ib;Ib.1	70.58	77.562	11	30	5	45.45	61.39	--	No
AG-915-L11	AG-430-G21	D	B	Ia;Ia.4	Ia;Ia	70.49	78.576	11	26	5	45.45	56.66	--	No
AG-430-K07	AG-915-L11	A	D	Ia;Ia	Ia;Ia.4	70.42	78.401	44	11	5	45.45	61.09	--	No
AG-313-J13	AG-915-K07	B	B	Ia;Ia.3;Ia.3/IV	Ib;Ib.2	70.35	77.758	20	11	5	45.45	74.64	--	No
AG-439-M23	AG-911-K15	D	A	Ib;Ib	Ib;Ib	69.94	78.644	11	47	5	45.45	61.12	--	No
AG-426-J21	AG-900-B23	B	D	Ib;Ib.3	Ia;Ia.4	69.71	77.871	33	11	5	45.45	68.07	--	No
AG-908-E04	AG-461-F03	A	D	Ia;Ia.4	Ib;Ib	69.11	76.931	59	11	5	45.45	63.82	--	No
AG-913-C02	AG-447-G05	B	D	Ib;Ib	Ia;Ia.3;Ia.3/V (gWID)	68.97	77.241	42	11	5	45.45	62.77	--	No
AG-426-J21	SAG-MED01	B	A	Ib;Ib.3	Ia;Ia.4	68.93	78.065	33	58	15	45.45	61.57	--	No
AG-414-M23	AG-911-E04	B	A	Ib;Ib.3	Ia;Ia.4;Ia.4/III	68.69	77.981	11	40	5	45.45	61.18	--	No
AG-414-M23	AG-359-P18	B	A	Ib;Ib.3	Ia;Ia.4;Ia.4/III	68.57	78.035	11	60	5	45.45	64.31	--	No
AG-365-B19	AG-410-P15	D	B	IIb	IIb	82.74	82.641	46	31	14	45.16	67.38	--	No
SAG-MED01	AG-913-F09	A	D	Ia;Ia.4	Ia;Ia.4	79.36	80.036	58	31	14	45.16	61.39	--	No
AG-915-C08	AG-905-M20	A	B	Ia;Ia.4	Ia;Ia.3;Ia.3/VII (gMED)	76.11	78.995	45	31	14	45.16	60.48	--	No
AG-426-J21	AG-913-F09	B	D	Ib;Ib.3	Ia;Ia.4	69.35	77.653	33	31	14	45.16	68.5	--	No
AG-911-J21	AG-905-M20	B	B	Ib;Ib	Ia;Ia.3;Ia.3/VII (gMED)	69.06	77.578	41	31	14	45.16	60.49	--	No
AG-404-O17	AG-349-D19	A	A	Ib;Ib.4	Ib;Ib.4	91.93	89.76	90	51	23	45.1	80.99	--	No
RS39	AG-447-F10	A	B	Ia;Ia.4	Ia;Ia.4;Ia.4/III	92.55	90.552	63	40	18	45	76.84	--	No
AG-414-O11	AG-333-G21	B	B	Ia;Ia.3;Ia.3/VII (gMED)	Ia;Ia.3;Ia.3/VII (gMED)	91.27	89.194	42	20	9	45	66.27	--	No
AG-447-A19	AG-447-K11	D	B	Ia;Ia.3;Ia.3/V (gWID)	Ia;Ia.3;Ia.3/VI	84.47	83.113	54	20	9	45	67.29	--	No
AG-915-D19	AG-333-G21	A	B	Ia;Ia.3;Ia.3/V (gWID)	Ia;Ia.3;Ia.3/VII (gMED)	82.72	80.903	53	20	9	45	64.36	--	No
AG-913-L13	AG-390-G10	D	A	Ia;Ia.4	Ia;Ia	70.28	77.262	20	57	9	45	58.47	--	No
AG-325-C07	AG-390-N18	D	D	Ia;Ia.4	Ib;Ib	69.7	77.698	20	34	9	45	57.18	--	No
AG-453-G21	AG-913-E03	C	C	Ib;Ib.5	Ib;Ib.2	69.05	77.445	28	20	9	45	59.17	--	No
AG-325-L02	AG-913-E03	B	C	Ia;Ia.4	Ib;Ib.2	68.45	77.75	31	20	9	45	54.13	--	No
AG-325-E08	AG-325-J17	B	B	Ia;Ia.4	Ia;Ia.4	93.86	94.373	18	29	8	44.44	65.16	--	No
AG-903-O08	AG-896-M11	D	D	Ia;Ia.4	Ia;Ia.4	93.79	93.712	29	18	8	44.44	71.88	--	No
AG-912-L16	AG-910-J05	B	B	Ib;Ib.1	Ib;Ib.1	93.58	94.054	54	27	12	44.44	63.06	--	No
AG-899-I20	AG-337-E13	D	B	Ia;Ia.4	Ia;Ia.4;Ia.4/I	93.46	92.209	23	9	4	44.44	74.21	--	No
AG-439-I14	AG-896-M11	B	D	Ia;Ia.4;Ia.4/I	Ia;Ia.4	93.4	93.282	35	18	8	44.44	72.39	--	No
AG-911-G05	AG-908-A06	D	D	Ia;Ia.4	Ia;Ia.4	93.33	92.293	9	20	4	44.44	70.25	--	No
AG-426-M15	AG-337-E13	D	B	Ia;Ia.4	Ia;Ia.4;Ia.4/I	93.29	92.891	20	9	4	44.44	71.83	--	No
AG-337-E13	AG-901-P18	B	D	Ia;Ia.4;Ia.4/I	Ia;Ia.4	93.05	91.602	9	25	4	44.44	71.66	--	No
AG-404-L19	AG-337-E13	D	B	Ia;Ia.4	Ia;Ia.4;Ia.4/I	93.04	91.926	42	9	4	44.44	70.15	--	No
AG-337-E13	AG-426-A16	B	D	Ia;Ia.4;Ia.4/I	Ia;Ia.4	92.88	92.213	9	35	4	44.44	71.75	--	No
AG-359-I20	AG-337-E13	D	B	Ia;Ia.4	Ia;Ia.4;Ia.4/I	92.82	91.288	25	9	4	44.44	70.61	--	No
AG-337-E13	AG-914-M08	B	A	Ia;Ia.4;Ia.4/I	Ia;Ia.4;Ia.4/I	92.66	91.757	9	47	4	44.44	71.66	--	No
AG-916-K04	AG-337-E13	A	B	Ia;Ia.4;Ia.4/I	Ia;Ia.4;Ia.4/I	92.52	91.952	40	9	4	44.44	74.11	--	No
AG-911-P17	AG-337-E13	D	B	Ia;Ia.4	Ia;Ia.4;Ia.4/I	92.35	92.05	17	9	4	44.44	70.66	--	No
AG-905-E10	AG-337-E13	B	B	Ia;Ia.4;Ia.4/I	Ia;Ia.4;Ia.4/I	92.24	91.188	32	9	4	44.44	63.51	--	No
AG-897-N19	AG-337-E13	D	B	Ia;Ia.4	Ia;Ia.4;Ia.4/I	92.18	91.743	17	9	4	44.44	70.71	--	No
AG-439-I14	AG-337-E13	B	B	Ia;Ia.4;Ia.4/I	Ia;Ia.4;Ia.4/I	92.06	91.237	35	9	4	44.44	64.41	--	No
AG-359-I09	AG-337-E13	B	B	Ia;Ia.4	Ia;Ia.4;Ia.4/I	91.82	91.432	42	9	4	44.44	70.66	--	No
AG-337-K20	AG-337-E13	A	B	Ia;Ia.4;Ia.4/I	Ia;Ia.4;Ia.4/I	91.75	91.884	45	9	4	44.44	70.8	--	No
AG-337-E13	AG-349-D03	B	D	Ia;Ia.4;Ia.4/I	Ia;Ia.4	91.64	91.117	9	21	4	44.44	70.66	--	No
AG-325-F13	AG-337-E13	D	B	Ia;Ia.4	Ia;Ia.4;Ia.4/I	83.08	80.555	13	9	4	44.44	72.44	--	No
AG-337-E13	AG-390-M02	B	D	Ia;Ia.4;Ia.4/I	Ia;Ia.4	82.79	80.997	9	17	4	44.44	70.49	--	No
AG-325-E08	AG-905-M18	B	A	Ia;Ia.4	Ia;Ia.4;Ia.4/I	82.3	80.939	18	42	8	44.44	63.61	--	No
AG-325-E08	AG-439-I14	B	B	Ia;Ia.4	Ia;Ia.4;Ia.4/I	82.17	80.486	18	35	8	44.44	62.35	--	No
AG-325-E08	AG-359-I20	B	D	Ia;Ia.4	Ia;Ia.4	82.04	80.173	18	25	8	44.44	65.78	--	No
AG-325-E08	AG-337-E13	B	B	Ia;Ia.4	Ia;Ia.4;Ia.4/I	82.01	80.631	18	9	4	44.44	74.06	--	No
AG-325-E08	AG-447-N18	B	A	Ia;Ia.4	Ia;Ia.4;Ia.4/I	81.92	80.613	18	48	8	44.44	63.62	--	No
AAA795-C09	AG-414-C19	A	D	Ia;Ia.4	Ia;Ia.4	81.51	81.746	35	18	8	44.44	65.25	--	No
AG-911-G05	AG-390-M07	D	B	Ia;Ia.4	Ia;Ia.4	80.76	80.98	9	20	4	44.44	54.17	--	No
AG-426-M15	AG-414-C19	D	D	Ia;Ia.4	Ia;Ia.4	80.62	80.136	20	18	8	44.44	60.29	--	No
AG-426-A16	AG-414-C19	D	D	Ia;Ia.4	Ia;Ia.4	80.2	80.213	35	18	8	44.44	60.29	--	No
AG-414-C19	AG-905-M18	D	A	Ia;Ia.4	Ia;Ia.4;Ia.4/I	80.04	80.228	18	42	8	44.44	67.96	--	No
AG-414-C19	AG-898-F08	D	B	Ia;Ia.4	Ia;Ia.4;Ia.4/I	79.39	80.797	18	35	8	44.44	65.01	--	No
AG-422-C23	AG-908-D18	B	A	Ia;Ia.4	Ia;Ia.4	78.48	80.303	9	44	4	44.44	60.94	--	No
AG-913-M06	AG-365-O14	B	A	Ia;Ia.4	Ia;Ia	71.34	78.808	18	46	8	44.44	59.03	--	No
HTCC7211	AG-903-L07	A	B	Ia;Ia.3;Ia.3/I	Ib;Ib.2	70.73	77.712	83	18	8	44.44	61.84	--	No
AG-891-N16	AG-365-E14	B	B	Ia;Ia.4;Ia.4/II	Ib;Ib	70.66	77.895	9	12	4	44.44	65.59	--	No
AG-914-I15	AG-464-K18	C	A	Ib;Ib.1	Ia;Ia.4	70.57	77.98	23	18	8	44.44	61.44	--	No
AAA795-F16	AG-914-P22	C	C	Ib;Ib.4	Ib;Ib.1	70.12	77.551	29	18	8	44.44	54.72	--	No
AG-918-M20	AG-325-J13	A	A	IIb	IIa	64.91	77.343	49	27	12	44.44	57.28	--	No
AG-910-M08	AG-414-G15	D	A	IIb	Ic;Ic.2	63.42	NA	18	83	8	44.44	58.11	--	No
AG-907-B09	AG-325-E08	D	B	IIIa	Ia;Ia.4	55.8	NA	21	18	8	44.44	66.15	--	No
AG-439-C18	AG-916-B11	D	A	Ib	Ib;Ib	75.15	78.53	34	45	15	44.12	64.6	--	No
AG-453-G03	AG-430-N16	D	D	Ib;Ib	Ib;Ib	87.54	86.144	25	25	11	44	65.09	--	No
AG-916-B11	AG-430-N16	A	D	Ib;Ib	Ib;Ib	87	85.031	45	25	11	44	65.43	--	No
AAA795-C09	AG-359-I20	A	D	Ia;Ia.4	Ia;Ia.4	82.39	81.341	35	25	11	44	66.75	--	No
AG-470-O10	AG-430-N16	A	D	Ib;Ib	Ib;Ib	74.96	78.573	67	25	11	44	65.81	--	No
AG-453-G03	AG-912-F15	D	A	Ib;Ib	Ib;Ib.5	73.15	77.617	25	43	11	44	67.27	--	No
AG-410-P15	AG-359-I20	B	D	IIb	Ia;Ia.4	61.46	NA	31	25	11	44	62.45	--	No
AG-908-E04	AG-909-L14	A	C	Ia;Ia.4	Ia;Ia.4	96.43	97.722	59	16	7	43.75	58.52	--	No
AG-911-P04	AG-900-N22	C	B	Ia;Ia.4;Ia.4/III	Ia;Ia.4;Ia.4/III	92.57	91.282	37	32	14	43.75	73.98	--	No
AG-430-L17	AG-907-C09	D	A	Ib;Ib.2	Ib;Ib.2	87.02	84.122	16	68	7	43.75	59.47	--	No
AG-430-L17	AG-912-I11	D	D	Ib;Ib.2	Ib;Ib.2	86.76	84.235	16	17	7	43.75	58.67	--	No
AG-904-F02	AG-325-L05	D	B	Ia;Ia.4	Ia;Ia.4	79.7	80.228	16	44	7	43.75	63.3	--	No
AG-904-F02	AG-461-A07	D	A	Ia;Ia.4	Ia;Ia.4;Ia.4/III	79.21	80.153	16	81	7	43.75	63.44	--	No
AG-439-C18	AG-390-G13	D	D	Ib	Ib;Ib	79.01	79.906	34	16	7	43.75	68.24	--	No
AG-390-G13	AG-911-K15	D	A	Ib;Ib	Ib;Ib	75.33	78.993	16	47	7	43.75	66.08	--	No
AG-916-B11	AG-390-G13	A	D	Ib;Ib	Ib;Ib	75.28	78.37	45	16	7	43.75	71.01	--	No
AG-912-B10	AG-390-G13	D	D	Ib;Ib	Ib;Ib	75.19	79.242	22	16	7	43.75	70.98	--	No
AG-453-G03	AG-390-G13	D	D	Ib;Ib	Ib;Ib	75.09	77.885	25	16	7	43.75	64.94	--	No
AG-349-I05	AG-390-G13	A	D	Ib;Ib	Ib;Ib	75.03	78.439	46	16	7	43.75	65.04	--	No
AG-457-O11	AG-439-O15	B	D	Ib;Ib	Ib;Ib.3	74.89	80.218	21	16	7	43.75	56.43	--	No
AG-439-O15	AG-390-N18	D	D	Ib;Ib.3	Ib;Ib	73.76	79.901	16	34	7	43.75	59.49	--	No
SAG-MED50	AG-907-O16	B	D	Ia;Ia.3;Ia.3/VIII	Ib;Ib.2	71.92	78.354	18	16	7	43.75	63.9	--	No
AG-410-N23	AG-404-A03	A	D	Ia;Ia.4	Ia;Ia	71.45	78.236	48	16	7	43.75	59.91	--	No
AG-913-L13	AG-404-A03	D	D	Ia;Ia.4	Ia;Ia	71.35	77.413	20	16	7	43.75	60.35	--	No
AG-896-L16	AG-894-F17	C	B	Ia;Ia.3;Ia.3/V (gWID)	Ib;Ib.1	70.91	78.326	16	27	7	43.75	62.84	--	No
AG-404-A03	AG-908-D18	D	A	Ia;Ia	Ia;Ia.4	70.69	77.724	16	44	7	43.75	54.68	--	No
AG-904-F02	AG-426-J21	D	B	Ia;Ia.4	Ib;Ib.3	70.38	77.817	16	33	7	43.75	63.39	--	No
AG-439-O15	AG-447-E07	D	B	Ib;Ib.3	Ia;Ia	69.52	77.521	16	29	7	43.75	57.78	--	No
AG-439-O15	SAG-MED38	D	A	Ib;Ib.3	Ia;Ia.4;Ia.4/III	67.33	77.321	16	53	7	43.75	58.45	--	No
AG-461-E06	AG-911-J21	D	B	Ib;Ib	Ib;Ib	92.64	93.593	39	41	17	43.59	70.67	--	No
AG-895-B06	AG-907-C04	D	A	Ia;Ia.4	Ia;Ia.4;Ia.4/III	95.21	95.303	23	57	10	43.48	65.41	--	No
AG-895-B06	AG-447-F10	D	B	Ia;Ia.4	Ia;Ia.4;Ia.4/III	94.73	94.541	23	40	10	43.48	65.02	--	No
AG-901-C21	AG-895-B06	B	D	Ia;Ia.4;Ia.4/III	Ia;Ia.4	94.07	94.691	23	23	10	43.48	65.42	--	No
AG-901-C21	AG-913-F09	B	D	Ia;Ia.4;Ia.4/III	Ia;Ia.4	94.04	94.367	23	31	10	43.48	65.38	--	No
AG-916-K04	AG-899-I20	A	D	Ia;Ia.4;Ia.4/I	Ia;Ia.4	93.67	93.402	40	23	10	43.48	74.3	--	No
AG-901-C21	AG-903-I18	B	B	Ia;Ia.4;Ia.4/III	Ia;Ia.4	93.43	94.223	23	39	10	43.48	65.18	--	No
AG-901-C21	AG-910-E03	B	A	Ia;Ia.4;Ia.4/III	Ia;Ia.4;Ia.4/III	93.31	94.058	23	63	10	43.48	65.18	--	No
RS39	AG-895-B06	A	D	Ia;Ia.4	Ia;Ia.4	92.88	90.76	63	23	10	43.48	68.85	--	No
AG-910-E03	AG-905-G02	A	D	Ia;Ia.4;Ia.4/III	Ia;Ia.4	91.8	92.181	63	46	20	43.48	81.23	--	No
AG-422-N07	AG-349-I05	D	A	Ib;Ib	Ib;Ib	85.7	82.768	37	46	16	43.24	64.17	--	No
AG-916-K04	AG-426-G02	A	B	Ia;Ia.4;Ia.4/I	Ia;Ia.4	93.79	94.486	40	14	6	42.86	62.45	--	No
AG-899-M07	AG-908-D18	D	A	Ia;Ia.4	Ia;Ia.4	92.58	92.79	21	44	9	42.86	70.38	--	No
AG-910-C18	AG-349-D03	D	D	Ia;Ia.4	Ia;Ia.4	92.18	92.761	28	21	9	42.86	66.13	--	No
AG-916-J11	AG-911-K15	D	A	Ib;Ib	Ib;Ib	91.59	90.335	28	47	12	42.86	66.55	--	No
AG-903-I18	AG-337-M06	B	B	Ia;Ia.4	Ia;Ia.4	90.41	88.461	39	28	12	42.86	65.57	--	No
AG-910-E03	AG-337-M06	A	B	Ia;Ia.4;Ia.4/III	Ia;Ia.4	89.77	87.877	63	28	12	42.86	65.57	--	No
AG-337-M06	AG-913-F09	B	D	Ia;Ia.4	Ia;Ia.4	89.44	87.833	28	31	12	42.86	66.62	--	No
AG-909-J19	AG-916-A14	C	C	Ia;Ia.4	Ia;Ia.4	82.39	81.304	14	41	6	42.86	58.18	--	No
AG-909-J19	AG-896-C18	C	B	Ia;Ia.4	Ia;Ia.4	81.81	81.612	14	29	6	42.86	58.18	--	No
AG-911-O15	SAG-MED19	D	A	Ia;Ia.4	Ia;Ia.4	81.48	81.444	14	39	6	42.86	62.93	--	No
AG-430-I06	AG-414-I06	B	D	IIb	IIb	81.28	80.319	19	14	6	42.86	70.47	--	No
AG-390-E21	AG-337-A10	C	C	Ia;Ia.4	Ia;Ia.4	81.27	80.173	66	14	6	42.86	69.37	--	No
AG-457-L02	AG-911-O15	A	D	Ia;Ia.4	Ia;Ia.4	80.87	81.67	25	14	6	42.86	60.56	--	No
AG-430-L02	AG-414-I06	A	D	IIb	IIb	80.44	80.529	41	14	6	42.86	70.48	--	No
AG-447-N08	AG-911-O15	A	D	Ia;Ia.4	Ia;Ia.4	79.72	80.529	57	14	6	42.86	63.41	--	No
AAA795-L23	AG-911-O15	D	D	Ia;Ia.4	Ia;Ia.4	78.86	80.604	22	14	6	42.86	63.33	--	No
AG-461-A07	AG-337-M06	A	B	Ia;Ia.4;Ia.4/III	Ia;Ia.4	78.26	80.025	81	28	12	42.86	62.84	--	No
AG-911-O15	SAG-MED38	D	A	Ia;Ia.4	Ia;Ia.4;Ia.4/III	77.89	81.382	14	53	6	42.86	58.27	--	No
AG-414-J19	AG-911-D20	C	C	Ia;Ia.4	Ia;Ia.3;Ia.3/VI	77.21	79.74	16	14	6	42.86	66.56	--	No
AG-911-O15	HIMB5	D	A	Ia;Ia.4	Ia;Ia.3	76.51	79.134	14	48	6	42.86	73.31	--	No
AG-911-O15	AG-349-M18	D	B	Ia;Ia.4	Ia;Ia.3;Ia.3/V (gWID)	76.02	78.983	14	21	6	42.86	65.12	--	No
AG-916-J11	AG-470-O10	D	A	Ib;Ib	Ib;Ib	75.29	78.233	28	67	12	42.86	66.44	--	No
AG-404-B14	AG-426-P23	A	D	Ib;Ib	Ia;Ia	75.22	80.186	55	14	6	42.86	65.03	--	No
AG-457-O11	AG-426-P23	B	D	Ib;Ib	Ia;Ia	74.89	79.501	21	14	6	42.86	62.2	--	No
HTCC9565	AG-911-O15	A	D	Ia;Ia.1	Ia;Ia.4	73.72	78.493	54	14	6	42.86	64.46	--	No
AG-426-P23	AG-911-O15	D	D	Ia;Ia	Ia;Ia.4	72.71	78.792	14	14	6	42.86	65.77	--	No
AG-911-O15	AG-390-N18	D	D	Ia;Ia.4	Ib;Ib	72.38	78.705	14	34	6	42.86	65.27	--	No
AG-426-P23	AG-915-K17	D	A	Ia;Ia	Ia;Ia.4	71.79	77.626	14	61	6	42.86	61.25	--	No
AG-915-J15	AG-426-P23	A	D	Ia;Ia.4	Ia;Ia	71.57	78.343	41	14	6	42.86	61.47	--	No
AG-912-K10	AG-426-P23	A	D	Ia;Ia.4	Ia;Ia	71.54	78.208	53	14	6	42.86	62	--	No
AG-426-P23	AG-390-A21	D	B	Ia;Ia	Ia;Ia.3;Ia.3/V (gWID)	71.37	77.845	14	26	6	42.86	66.07	--	No
AG-426-P23	AG-908-D18	D	A	Ia;Ia	Ia;Ia.4	71.26	77.65	14	44	6	42.86	62.45	--	No
AG-349-L17	AG-426-P23	B	D	Ia;Ia.3;Ia.3/V (gWID)	Ia;Ia	71.14	77.973	15	14	6	42.86	62.04	--	No
AG-426-P23	AG-349-M18	D	B	Ia;Ia	Ia;Ia.3;Ia.3/V (gWID)	71.06	77.821	14	21	6	42.86	63.07	--	No
AG-365-O14	AG-914-L04	A	B	Ia;Ia	Ia;Ia.4	70.98	78.919	46	14	6	42.86	58.87	--	No
HTCC8051	AG-426-P23	A	D	Ia;Ia.3;Ia.3/IV	Ia;Ia	70.95	77.608	48	14	6	42.86	64.65	--	No
AG-426-P23	AG-313-M10	D	D	Ia;Ia	Ia;Ia.3;Ia.3/IV	70.93	77.683	14	17	6	42.86	63.21	--	No
AG-447-E07	AG-911-O15	B	D	Ia;Ia	Ia;Ia.4	70.43	77.529	29	14	6	42.86	67.23	--	No
AG-426-P23	AG-457-L02	D	A	Ia;Ia	Ia;Ia.4	70.11	77.922	14	25	6	42.86	60.66	--	No
AG-900-I13	AG-447-M11	B	D	Ib;Ib.1	Ia;Ia.3;Ia.3/V (gWID)	70.09	77.486	44	21	9	42.86	59.54	--	No
AG-439-O15	AG-911-O15	D	D	Ib;Ib.3	Ia;Ia.4	70.07	77.843	16	14	6	42.86	61.1	--	No
AG-447-L14	AG-895-B19	B	B	Ia;Ia.4	Ib;Ib.2	68.97	76.949	36	21	9	42.86	66.41	--	No
AG-404-J20	AG-911-O15	B	D	Ib;Ib	Ia;Ia.4	68.33	77.041	17	14	6	42.86	58.52	--	No
AG-918-M20	SAG-MED05	A	B	IIb	IIa	66.22	77.644	49	21	9	42.86	61.38	--	No
AG-439-I14	AG-422-I02	B	C	Ia;Ia.4;Ia.4/I	IIa	61.05	NA	14	25	6	42.86	65.68	--	No
AG-899-I20	SAG-MED05	D	B	Ia;Ia.4	IIa	61.02	NA	23	21	9	42.86	63.98	--	No
AG-894-I05	AG-893-P02	D	D	Ib;Ib	Ib;Ib	93.15	93.734	33	64	14	42.42	65	--	No
AG-390-E21	AG-461-A07	C	A	Ia;Ia.4	Ia;Ia.4;Ia.4/III	82.3	83.169	66	81	28	42.42	65.46	--	No
AG-426-J21	AG-903-I18	B	B	Ib;Ib.3	Ia;Ia.4	69.97	78.286	33	39	14	42.42	68.26	--	No
AG-426-J21	AG-910-E03	B	A	Ib;Ib.3	Ia;Ia.4;Ia.4/III	69.45	78.039	33	63	14	42.42	68.3	--	No
AG-430-K07	AG-430-G21	A	B	Ia;Ia	Ia;Ia	81.82	82.269	44	26	11	42.31	61.25	--	No
AG-892-C11	RS39	D	A	Ia;Ia.4	Ia;Ia.4	92.37	90.416	45	63	19	42.22	77.47	--	No
AH-287-E03	AG-359-B04	C	C	IIb	IIb	94.11	93.951	19	28	8	42.11	66.33	--	No
AG-404-C02	AG-447-E07	B	B	Ib;Ib	Ia;Ia	72.71	78.622	19	29	8	42.11	56.31	--	No
AG-404-O18	AG-915-N02	B	D	Ia;Ia.3	Ia;Ia.4	71.62	78.043	27	19	8	42.11	60.89	--	No
AG-453-G21	AG-430-D17	C	B	Ib;Ib.5	Ia;Ia.4	70.16	77.771	28	19	8	42.11	56.13	--	No
AG-404-C02	AG-447-F10	B	B	Ib;Ib	Ia;Ia.4;Ia.4/III	69.74	78.051	19	40	8	42.11	59.26	--	No
AG-905-M05	AG-915-C08	B	A	Ib;Ib	Ia;Ia.4	69.54	78.427	19	45	8	42.11	60.01	--	No
AG-905-M05	AG-905-M20	B	B	Ib;Ib	Ia;Ia.3;Ia.3/VII (gMED)	68.44	77.341	19	31	8	42.11	62.9	--	No
AG-905-M05	AG-899-J02	B	B	Ib;Ib	Ia;Ia.3;Ia.3/VII (gMED)	68.17	77.346	19	39	8	42.11	63.04	--	No
AG-414-E07	AG-430-I06	A	B	Ic;Ic.2	IIb	63.52	NA	38	19	8	42.11	62.39	--	No
AG-916-O23	AG-430-K22	B	A	Ia;Ia.4;Ia.4/I	IIb	61.24	NA	19	37	8	42.11	58.18	--	No
AH-287-E03	AG-891-N03	C	A	IIb	Ib;Ib.1	60.23	NA	19	54	8	42.11	61.61	--	No
AG-461-E06	AG-905-M20	D	B	Ib;Ib	Ia;Ia.3;Ia.3/VII (gMED)	68.29	76.903	39	31	13	41.94	62.27	--	No
AG-414-E02	AG-410-P15	A	B	Ic;Ic.2	IIb	64.52	NA	86	31	13	41.94	61.25	--	No
AAA795-E22	AG-912-F15	A	A	Ib;Ib.5	Ib;Ib.5	92.71	94.162	60	43	18	41.86	72.49	--	No
AG-390-E21	AG-453-F05	C	C	Ia;Ia.4	Ia;Ia.4;Ia.4/III	79.47	80.784	66	55	23	41.82	62.95	--	No
AG-899-M19	AG-893-L13	B	A	Ib;Ib	Ib;Ib	96.91	96.842	36	38	15	41.67	79.69	--	No
AG-915-A06	AG-904-P13	B	B	Ib;Ib.1	Ib;Ib.1	92.45	93.163	63	12	5	41.67	59.44	--	No
AG-426-D09	AG-901-N23	B	B	Ia;Ia.4;Ia.4/III	Ia;Ia.4	90.66	89.819	12	18	5	41.67	58.56	--	No
AG-426-D09	AG-899-E08	B	D	Ia;Ia.4;Ia.4/III	Ia;Ia.4	80.5	81.382	12	39	5	41.67	57.18	--	No
AG-426-K19	AG-426-D09	D	B	Ia;Ia.4	Ia;Ia.4;Ia.4/III	80.12	80.88	19	12	5	41.67	56.14	--	No
AG-447-N08	AG-426-D09	A	B	Ia;Ia.4	Ia;Ia.4;Ia.4/III	80.12	80.757	57	12	5	41.67	60.4	--	No
AAA795-L23	AG-426-D09	D	B	Ia;Ia.4	Ia;Ia.4;Ia.4/III	79.79	82.256	22	12	5	41.67	60.66	--	No
AG-907-C16	AG-404-P07	D	A	Ia;Ia.3;Ia.3/V (gWID)	Ia;Ia.4	76.28	79.079	12	45	5	41.67	71.01	--	No
AG-426-D09	AG-313-M10	B	D	Ia;Ia.4;Ia.4/III	Ia;Ia.3;Ia.3/IV	76.16	79.182	12	17	5	41.67	64.08	--	No
AG-907-C16	AG-430-D17	D	B	Ia;Ia.3;Ia.3/V (gWID)	Ia;Ia.4	76.14	78.76	12	15	5	41.67	58.86	--	No
AG-422-A01	AG-390-G13	D	D	Ib;Ib	Ib;Ib	73.99	78.559	12	16	5	41.67	72.26	--	No
AG-404-O18	AG-349-L04	B	B	Ia;Ia.3	Ia;Ia.4	72.03	78.213	27	24	10	41.67	59.33	--	No
AAA795-E22	AG-333-N15	A	B	Ib;Ib.5	Ia;Ia	70.8	78.251	60	12	5	41.67	57.61	--	No
AG-426-D09	AG-430-G21	B	B	Ia;Ia.4;Ia.4/III	Ia;Ia	70.74	78.649	12	26	5	41.67	55.78	--	No
AG-422-A01	AG-390-N18	D	D	Ib;Ib	Ib;Ib	70.27	77.743	12	34	5	41.67	60.71	--	No
AG-457-O11	AG-426-D09	B	B	Ib;Ib	Ia;Ia.4;Ia.4/III	70.23	77.517	21	12	5	41.67	59.98	--	No
AG-908-E04	AG-910-G21	A	D	Ia;Ia.4	Ib;Ib	70.18	78.483	59	12	5	41.67	63.8	--	No
AG-439-E23	AG-426-D09	D	B	Ib;Ib	Ia;Ia.4;Ia.4/III	70.03	77.794	30	12	5	41.67	58.26	--	No
AG-457-O11	AG-422-A01	B	D	Ib;Ib	Ib;Ib	70.02	77.274	21	12	5	41.67	63.14	--	No
AG-911-A16	AG-905-E10	B	B	Ib;Ib.1	Ia;Ia.4;Ia.4/I	69.46	77.804	37	12	5	41.67	60.34	--	No
AG-426-D09	AG-898-P13	B	D	Ia;Ia.4;Ia.4/III	Ib;Ib	69.3	78.866	12	53	5	41.67	62.43	--	No
AG-422-C13	AG-422-A01	A	D	Ia;Ia.4	Ib;Ib	69.3	78.691	32	12	5	41.67	64.93	--	No
AG-426-L23	AG-410-P15	A	B	IIa	IIb	68.98	78.728	24	31	10	41.67	69.96	--	No
AG-422-A05	AG-426-D09	D	B	Ib;Ib	Ia;Ia.4;Ia.4/III	68.89	77.373	19	12	5	41.67	59.9	--	No
AG-426-L23	AG-365-B19	A	D	IIa	IIb	68.85	78.017	24	46	10	41.67	71.62	--	No
AG-426-L23	AG-430-K22	A	A	IIa	IIb	68.67	79.04	24	37	10	41.67	63.69	--	No
AG-907-C16	AG-916-A10	D	B	Ia;Ia.3;Ia.3/V (gWID)	Ib;Ib	67.91	77.067	12	23	5	41.67	66.13	--	No
AG-909-C08	AG-907-C16	D	D	Ib;Ib	Ia;Ia.3;Ia.3/V (gWID)	67.82	76.944	33	12	5	41.67	66.5	--	No
AG-905-M05	AG-907-C16	B	D	Ib;Ib	Ia;Ia.3;Ia.3/V (gWID)	67.81	77.094	19	12	5	41.67	65.23	--	No
AG-422-A01	AG-426-J21	D	B	Ib;Ib	Ib;Ib.3	67.67	77.85	12	33	5	41.67	57.07	--	No
AG-422-A01	AG-349-M18	D	B	Ib;Ib	Ia;Ia.3;Ia.3/V (gWID)	67.62	77.513	12	21	5	41.67	62.35	--	No
AG-907-C16	AG-893-L13	D	A	Ia;Ia.3;Ia.3/V (gWID)	Ib;Ib	67.61	76.957	12	38	5	41.67	67.02	--	No
AG-899-M19	AG-907-C16	B	D	Ib;Ib	Ia;Ia.3;Ia.3/V (gWID)	67.4	77.057	36	12	5	41.67	66.5	--	No
AG-907-C16	AG-893-P02	D	D	Ia;Ia.3;Ia.3/V (gWID)	Ib;Ib	67.24	76.965	12	64	5	41.67	62.99	--	No
AG-910-G21	AG-907-C16	D	D	Ib;Ib	Ia;Ia.3;Ia.3/V (gWID)	67.09	77.03	12	12	5	41.67	65.7	--	No
AG-894-I05	AG-907-C16	D	D	Ib;Ib	Ia;Ia.3;Ia.3/V (gWID)	66.97	76.795	33	12	5	41.67	66.48	--	No
AG-453-A09	AG-325-J13	D	A	IIb	IIa	64.93	76.808	12	27	5	41.67	56.38	--	No
AG-337-K20	AG-453-A09	A	D	Ia;Ia.4;Ia.4/I	IIb	61.12	NA	45	12	5	41.67	62.09	--	No
AG-903-O08	AG-453-A09	D	D	Ia;Ia.4	IIb	60.2	NA	29	12	5	41.67	60.62	--	No
AG-453-A09	AG-349-D03	D	D	IIb	Ia;Ia.4	58.39	NA	12	21	5	41.67	62.17	--	No
AG-904-M22	AG-914-K18	B	D	Ia;Ia.4	IIIa	56.65	NA	13	12	5	41.67	58.87	--	No
AG-325-E08	AG-914-K18	B	D	Ia;Ia.4	IIIa	56.39	NA	18	12	5	41.67	69.25	--	No
AG-914-K18	AG-905-M18	D	A	IIIa	Ia;Ia.4;Ia.4/I	56.34	NA	12	42	5	41.67	59.66	--	No
AG-894-B07	AG-914-K18	B	D	Ia;Ia.4	IIIa	56.12	NA	45	12	5	41.67	58.87	--	No
AG-914-K18	AG-447-N18	D	A	IIIa	Ia;Ia.4;Ia.4/I	56.04	NA	12	48	5	41.67	59.7	--	No
AG-325-J17	AG-914-K18	B	D	Ia;Ia.4	IIIa	55.44	NA	29	12	5	41.67	58.02	--	No
AG-916-K04	AG-360-N15	A	D	Ia;Ia.4;Ia.4/I	Ia;Ia.4	94.61	94.268	40	17	7	41.18	63.41	--	No
AG-426-M15	AG-360-N15	D	D	Ia;Ia.4	Ia;Ia.4	94.35	94.221	20	17	7	41.18	60.19	--	No
AG-404-L19	AG-911-P17	D	D	Ia;Ia.4	Ia;Ia.4	93.73	93.319	42	17	7	41.18	68.49	--	No
AG-359-I20	AG-360-N15	D	D	Ia;Ia.4	Ia;Ia.4	93.69	93.508	25	17	7	41.18	68.8	--	No
AG-439-I14	AG-360-N15	B	D	Ia;Ia.4;Ia.4/I	Ia;Ia.4	93.47	92.788	35	17	7	41.18	65.24	--	No
AG-360-N15	AG-426-A16	D	D	Ia;Ia.4	Ia;Ia.4	93.37	93.616	17	35	7	41.18	60.19	--	No
AG-897-N19	AG-404-L19	D	D	Ia;Ia.4	Ia;Ia.4	93.22	92.81	17	42	7	41.18	68.46	--	No
AG-911-P17	AG-910-C18	D	D	Ia;Ia.4	Ia;Ia.4	93.15	92.428	17	28	7	41.18	71.5	--	No
AG-897-N19	AG-910-C18	D	D	Ia;Ia.4	Ia;Ia.4	93.04	92.46	17	28	7	41.18	71.53	--	No
AG-898-C14	AG-896-I04	B	D	Ib;Ib.2	Ib;Ib.2	92.3	92.909	17	17	7	41.18	61	--	No
AG-912-I11	AG-899-C17	D	A	Ib;Ib.2	Ib;Ib.2	90.83	90.264	17	76	7	41.18	58.79	--	No
AG-337-F15	AG-898-C14	B	B	Ib;Ib.2	Ib;Ib.2	88.88	88.662	20	17	7	41.18	54.54	--	No
AAA795-C09	AG-360-N15	A	D	Ia;Ia.4	Ia;Ia.4	81.33	80.824	35	17	7	41.18	69.23	--	No
SAG-MED30	AG-457-L02	D	A	Ia;Ia.4	Ia;Ia.4	79.02	79.297	17	25	7	41.18	66.84	--	No
AG-439-C18	AG-470-O10	D	A	Ib	Ib;Ib	78.17	79.862	34	67	14	41.18	62.51	--	No
AG-439-C18	AG-911-K15	D	A	Ib	Ib;Ib	75.6	79.365	34	47	14	41.18	62.6	--	No
AG-908-D18	AG-313-M10	A	D	Ia;Ia.4	Ia;Ia.3;Ia.3/IV	74.91	79.052	44	17	7	41.18	68.91	--	No
AG-365-C14	AG-904-G21	A	C	Ib;Ib.2	Ib;Ib.2	74.8	78.618	56	34	14	41.18	61.59	--	No
AG-439-C18	AG-404-B06	D	A	Ib	Ib;Ib	74.27	78.688	34	41	14	41.18	61.27	--	No
AG-313-M10	SAG-MED38	D	A	Ia;Ia.3;Ia.3/IV	Ia;Ia.4;Ia.4/III	72.38	78.976	17	53	7	41.18	60.27	--	No
AG-464-P13	AG-313-M10	B	D	Ia;Ia	Ia;Ia.3;Ia.3/IV	71.76	78.639	21	17	7	41.18	66.52	--	No
AG-447-E07	AG-313-M10	B	D	Ia;Ia	Ia;Ia.3;Ia.3/IV	70.84	78.16	29	17	7	41.18	60.26	--	No
AG-404-J20	AG-390-A21	B	B	Ib;Ib	Ia;Ia.3;Ia.3/V (gWID)	67.55	77.294	17	26	7	41.18	57.09	--	No
AG-912-I02	AG-914-L03	A	C	Ib;Ib.1	Ib;Ib.1	98.32	99.499	60	56	23	41.07	66.48	--	No
SAG-MED15	AAA795-E22	B	A	Ib;Ib.5	Ib;Ib.5	80.36	80.655	39	60	16	41.03	64.49	--	No
AG-894-M18	AG-896-L15	B	C	Ib;Ib.1	Ib;Ib.1	93.96	94.485	22	41	9	40.91	71.86	--	No
AG-913-C02	AG-912-B10	B	D	Ib;Ib	Ib;Ib	87.78	88.361	42	22	9	40.91	68.58	--	No
AG-325-L05	AG-910-E03	B	A	Ia;Ia.4	Ia;Ia.4;Ia.4/III	78.63	79.828	44	63	18	40.91	62.22	--	No
AG-464-C23	AG-464-J13	D	D	Ic;Ic.2	Ic;Ic.2	78.24	80.946	26	22	9	40.91	66.94	--	No
SAG-MED15	AG-912-B10	B	D	Ib;Ib.5	Ib;Ib	74.22	79.04	39	22	9	40.91	64.28	--	No
AG-900-I13	AG-439-N14	B	B	Ib;Ib.1	Ia;Ia.3;Ia.3/V (gWID)	70.82	77.394	44	46	18	40.91	67.26	--	No
AG-404-B14	AAA795-O20	A	A	Ib;Ib	Ia;Ia.4	70.72	77.678	55	22	9	40.91	64.24	--	No
AG-912-L16	AG-447-L07	B	D	Ib;Ib.1	Ia;Ia.3;Ia.3/V (gWID)	70.18	77.635	54	55	22	40.74	61.72	--	No
AG-447-L07	AG-910-J05	D	B	Ia;Ia.3;Ia.3/V (gWID)	Ib;Ib.1	69.54	77.819	55	27	11	40.74	64.08	--	No
AG-909-K18	AG-426-M15	D	D	Ia;Ia.4	Ia;Ia.4	96.24	95.827	10	20	4	40	72	--	No
AG-909-K18	AG-426-A16	D	D	Ia;Ia.4	Ia;Ia.4	95.79	95.18	10	35	4	40	71.92	--	No
AG-894-B07	AG-426-M15	B	D	Ia;Ia.4	Ia;Ia.4	95.56	95.281	45	20	8	40	63.85	--	No
AG-360-N15	AG-903-F09	D	B	Ia;Ia.4	Ia;Ia.4;Ia.4/I	95.04	94.335	17	15	6	40	69.11	--	No
AG-903-F09	AG-905-M18	B	A	Ia;Ia.4;Ia.4/I	Ia;Ia.4;Ia.4/I	94.81	94.668	15	42	6	40	68.73	--	No
AG-426-M15	AG-903-F09	D	B	Ia;Ia.4	Ia;Ia.4;Ia.4/I	94.72	94.693	20	15	6	40	67.93	--	No
AG-903-F09	AG-447-N18	B	A	Ia;Ia.4;Ia.4/I	Ia;Ia.4;Ia.4/I	94.59	93.916	15	48	6	40	69.38	--	No
AG-909-K18	AG-359-I20	D	D	Ia;Ia.4	Ia;Ia.4	94.22	94.12	10	25	4	40	70.9	--	No
AG-426-A16	AG-903-F09	D	B	Ia;Ia.4	Ia;Ia.4;Ia.4/I	94.09	94.005	35	15	6	40	67.88	--	No
AG-897-N19	AG-909-K18	D	D	Ia;Ia.4	Ia;Ia.4	94.05	92.803	17	10	4	40	70.96	--	No
AG-909-K18	AG-911-P17	D	D	Ia;Ia.4	Ia;Ia.4	94.04	92.691	10	17	4	40	70.91	--	No
AG-899-I20	AG-903-F09	D	B	Ia;Ia.4	Ia;Ia.4;Ia.4/I	94.03	93.511	23	15	6	40	72.13	--	No
AG-907-M07	AG-899-G03	B	D	Ib;Ib.1	Ib;Ib.1	93.98	93.49	18	10	4	40	57.45	--	No
AG-900-O17	AG-426-M19	D	B	Ib;Ib.1	Ib;Ib.1	93.95	93.551	10	57	4	40	64.12	--	No
AG-903-F09	AG-910-C18	B	D	Ia;Ia.4;Ia.4/I	Ia;Ia.4	93.78	93.986	15	28	6	40	67.7	--	No
AG-899-G03	AG-900-I13	D	B	Ib;Ib.1	Ib;Ib.1	93.51	93.38	10	44	4	40	56.77	--	No
AG-909-K18	AG-901-P18	D	D	Ia;Ia.4	Ia;Ia.4	93.21	93.721	10	25	4	40	71.85	--	No
AG-909-K18	AG-905-E10	D	B	Ia;Ia.4	Ia;Ia.4;Ia.4/I	93.2	93.402	10	32	4	40	63.85	--	No
AG-909-K18	AG-916-K04	D	A	Ia;Ia.4	Ia;Ia.4;Ia.4/I	93.17	93.226	10	40	4	40	74.79	--	No
AG-909-K18	AG-899-I20	D	D	Ia;Ia.4	Ia;Ia.4	92.93	92.43	10	23	4	40	74.64	--	No
AG-426-M15	AG-898-F08	D	B	Ia;Ia.4	Ia;Ia.4;Ia.4/I	92.78	93.811	20	35	8	40	64.21	--	No
AG-899-G03	AG-913-D16	D	D	Ib;Ib.1	Ib;Ib.1	92.7	93.509	10	40	4	40	52.88	--	No
AG-909-K18	AG-337-K20	D	A	Ia;Ia.4	Ia;Ia.4;Ia.4/I	92.69	91.732	10	45	4	40	70.53	--	No
AG-909-K18	AG-359-I09	D	B	Ia;Ia.4	Ia;Ia.4	92.66	92.371	10	42	4	40	70.91	--	No
AG-899-G03	AG-426-E13	D	A	Ib;Ib.1	Ib;Ib.1	92.6	93.272	10	74	4	40	57.47	--	No
AG-909-K18	AG-349-D03	D	D	Ia;Ia.4	Ia;Ia.4	92.3	92.54	10	21	4	40	70.91	--	No
AG-359-I09	AG-359-I20	B	D	Ia;Ia.4	Ia;Ia.4	92.14	92.616	42	25	10	40	70.59	--	No
AG-909-K18	AG-914-M08	D	A	Ia;Ia.4	Ia;Ia.4;Ia.4/I	91.89	91.212	10	47	4	40	71.85	--	No
AG-894-L13	AG-359-G18	D	A	Ia;Ia.4	Ia;Ia.4;Ia.4/II	91.42	90.767	25	58	10	40	71.41	--	No
AG-337-K20	AG-359-I20	A	D	Ia;Ia.4;Ia.4/I	Ia;Ia.4	91.36	91.601	45	25	10	40	70.39	--	No
AG-337-C09	AG-898-C14	B	B	Ib;Ib.2	Ib;Ib.2	89.89	88.617	10	17	4	40	56.56	--	No
AG-907-G02	AG-915-K20	A	B	Ia;Ia.4;Ia.4/II	Ia;Ia.4;Ia.4/II	89.52	90.684	60	10	4	40	68.76	--	No
AG-430-I18	AG-430-N16	B	D	Ib;Ib	Ib;Ib	87.89	86.38	44	25	10	40	68.96	--	No
AG-913-C02	AG-430-N16	B	D	Ib;Ib	Ib;Ib	87.77	86.664	42	25	10	40	72.19	--	No
AG-430-N16	AG-911-K15	D	A	Ib;Ib	Ib;Ib	87.61	86.172	25	47	10	40	67.94	--	No
AG-909-K18	AG-325-F13	D	D	Ia;Ia.4	Ia;Ia.4	84.5	80.853	10	13	4	40	71.96	--	No
AG-909-K18	AG-325-E08	D	B	Ia;Ia.4	Ia;Ia.4	83.36	80.52	10	18	4	40	74.1	--	No
AG-915-K20	AG-903-F09	B	B	Ia;Ia.4;Ia.4/II	Ia;Ia.4;Ia.4/I	81.58	82.635	10	15	4	40	60.4	--	No
AG-313-J13	AG-895-F17	B	B	Ia;Ia.3;Ia.3/IV	Ia;Ia.3;Ia.3/V (gWID)	81.31	80.262	20	36	8	40	61.51	--	No
AG-359-I20	AG-915-K20	D	B	Ia;Ia.4	Ia;Ia.4;Ia.4/II	81.21	82.234	25	10	4	40	61.31	--	No
AG-915-K20	AG-901-P18	B	D	Ia;Ia.4;Ia.4/II	Ia;Ia.4	80.76	82.474	10	25	4	40	61.64	--	No
SAG-MED47	AG-903-F09	A	B	Ia;Ia.4	Ia;Ia.4;Ia.4/I	80.55	80.819	61	15	6	40	58.91	--	No
AG-891-G02	AG-461-M14	D	B	Ia;Ia.3;Ia.3/VI	Ia;Ia.3;Ia.3/VII (gMED)	80.41	79.804	15	16	6	40	64.98	--	No
AG-414-C19	AG-903-F09	D	B	Ia;Ia.4	Ia;Ia.4;Ia.4/I	80.2	80.501	18	15	6	40	69.42	--	No
AG-404-L19	AG-915-K20	D	B	Ia;Ia.4	Ia;Ia.4;Ia.4/II	80.19	81.999	42	10	4	40	60.9	--	No
AG-319-F05	AG-461-M14	D	B	Ia;Ia.3;Ia.3/IV	Ia;Ia.3;Ia.3/VII (gMED)	79.75	79.859	15	16	6	40	67.96	--	No
AAA795-C09	AG-915-K20	A	B	Ia;Ia.4	Ia;Ia.4;Ia.4/II	79.48	80.761	35	10	4	40	62.08	--	No
AG-915-K20	AG-914-M08	B	A	Ia;Ia.4;Ia.4/II	Ia;Ia.4;Ia.4/I	79.39	81.369	10	47	4	40	61.64	--	No
AG-913-L13	SAG-MED39	D	A	Ia;Ia.4	Ia;Ia.4	79.03	79.449	20	44	8	40	67.51	--	No
AG-909-J05	AG-325-L05	D	B	Ia;Ia.4	Ia;Ia.4	78.74	79.97	35	44	14	40	61.59	--	No
AG-916-I05	AG-333-I10	B	B	Ia;Ia.4;Ia.4/I	Ia;Ia.4;Ia.4/III	78.22	80.522	10	33	4	40	57.8	--	No
AG-349-L17	SAG-MED19	B	A	Ia;Ia.3;Ia.3/V (gWID)	Ia;Ia.4	75.86	79.103	15	39	6	40	63.16	--	No
AG-453-M17	AG-390-G13	D	D	Ib;Ib	Ib;Ib	75.26	78.17	15	16	6	40	68.74	--	No
AG-349-L17	AG-325-L02	B	B	Ia;Ia.3;Ia.3/V (gWID)	Ia;Ia.4	74.92	78.792	15	21	6	40	61.03	--	No
AG-916-B11	AG-470-O10	A	A	Ib;Ib	Ib;Ib	74.63	78.522	45	67	18	40	64.84	--	No
AG-453-M17	SAG-MED15	D	B	Ib;Ib	Ib;Ib.5	74.58	78.523	15	39	6	40	66.91	--	No
AG-903-L07	AG-900-I19	B	B	Ib;Ib.2	Ib;Ib.1	74.51	78.53	29	15	6	40	68.87	--	No
AG-907-M07	AG-900-G22	B	B	Ib;Ib.1	Ib;Ib.2	74.44	78.268	18	10	4	40	66.61	--	No
AG-897-O16	AG-900-G22	D	B	Ib;Ib.1	Ib;Ib.2	74.08	78.274	56	10	4	40	59.96	--	No
AG-903-N10	AG-891-G02	B	D	Ib;Ib.2	Ia;Ia.3;Ia.3/VI	72.92	78.097	27	15	6	40	63.95	--	No
AG-453-M17	AG-903-I18	D	B	Ib;Ib	Ia;Ia.4	71.53	77.92	15	39	6	40	56.45	--	No
AG-916-N14	AG-365-I20	A	B	Ia;Ia.3;Ia.3/V (gWID)	Ib;Ib.2	71.37	78.174	52	25	10	40	69.18	--	No
AG-904-F02	AG-453-M17	D	D	Ia;Ia.4	Ib;Ib	71.18	77.983	16	15	6	40	55.97	--	No
AG-365-C23	AG-333-E22	C	C	Ia;Ia	Ia;Ia.4	70.94	78.542	20	34	8	40	58.65	--	No
AG-453-M17	AG-892-C11	D	D	Ib;Ib	Ia;Ia.4	70.88	77.767	15	45	6	40	57.13	--	No
AG-915-A06	AG-333-K06	B	C	Ib;Ib.1	Ib;Ib	70.86	78.357	63	10	4	40	59.31	--	No
AG-895-O16	AG-901-I06	D	B	Ia;Ia.3;Ia.3/VII (gMED)	Ib;Ib.2	70.84	77.417	10	28	4	40	68.7	--	No
AG-447-M11	AG-900-G22	D	B	Ia;Ia.3;Ia.3/V (gWID)	Ib;Ib.2	70.82	77.742	21	10	4	40	64.21	--	No
AG-915-M18	AG-333-G21	C	B	Ib;Ib.1	Ia;Ia.3;Ia.3/VII (gMED)	70.75	77.681	44	20	8	40	64.38	--	No
AG-453-M17	AG-908-O05	D	D	Ib;Ib	Ia;Ia.4	70.74	77.405	15	19	6	40	56.9	--	No
AG-453-M17	AG-907-C04	D	A	Ib;Ib	Ia;Ia.4;Ia.4/III	70.68	77.814	15	57	6	40	56.83	--	No
AG-453-M17	AG-895-B06	D	D	Ib;Ib	Ia;Ia.4	70.62	77.845	15	23	6	40	56.45	--	No
AG-453-M17	AG-910-E03	D	A	Ib;Ib	Ia;Ia.4;Ia.4/III	70.39	77.857	15	63	6	40	56.45	--	No
AG-349-L17	AG-447-E07	B	B	Ia;Ia.3;Ia.3/V (gWID)	Ia;Ia	70.27	77.865	15	29	6	40	61.67	--	No
AG-453-M17	AG-337-D17	D	A	Ib;Ib	Ia;Ia.4;Ia.4/III	70.22	77.535	15	57	6	40	56.65	--	No
AG-453-M17	AG-447-F10	D	B	Ib;Ib	Ia;Ia.4;Ia.4/III	69.86	77.516	15	40	6	40	56.29	--	No
AG-894-F03	AG-903-F09	B	B	Ib;Ib.1	Ia;Ia.4;Ia.4/I	69.78	78.53	47	15	6	40	54.37	--	No
AG-907-G02	AG-899-G03	A	D	Ia;Ia.4;Ia.4/II	Ib;Ib.1	69.35	77.74	60	10	4	40	54.65	--	No
AG-899-G03	SAG-MED10	D	A	Ib;Ib.1	Ia;Ia.3;Ia.3/VII (gMED)	69.33	77.525	10	50	4	40	55.29	--	No
AG-359-P07	AG-899-G03	D	D	Ib	Ib;Ib.1	69.17	77.777	38	10	4	40	55.43	--	No
AG-913-D16	SAG-MED02	D	D	Ib;Ib.1	Ia;Ia.3;Ia.3/VII (gMED)	69.09	77.612	40	51	16	40	63.59	--	No
AG-359-G22	AG-439-I19	B	C	Ia;Ia.4;Ia.4/III	Ib;Ib	69.03	77.87	55	45	18	40	77.77	--	No
AG-899-G03	AG-337-J06	D	D	Ib;Ib.1	Ia;Ia.4	68.86	76.897	10	14	4	40	53.93	--	No
AG-899-G03	AG-447-M11	D	D	Ib;Ib.1	Ia;Ia.3;Ia.3/V (gWID)	68.6	77.063	10	21	4	40	56.78	--	No
AG-426-L15	AG-333-G21	C	B	IIb	Ia;Ia.3;Ia.3/VII (gMED)	60.75	NA	33	20	8	40	62.78	--	No
AG-439-C08	AG-333-G21	A	B	IIb	Ia;Ia.3;Ia.3/VII (gMED)	60.72	NA	72	20	8	40	59.03	--	No
AG-333-G21	AG-359-B04	B	C	Ia;Ia.3;Ia.3/VII (gMED)	IIb	59.86	NA	20	28	8	40	62.98	--	No
AG-909-C08	AG-911-J21	D	B	Ib;Ib	Ib;Ib	94.72	95.156	33	41	13	39.39	63.64	--	No
AG-333-I10	AG-907-C04	B	A	Ia;Ia.4;Ia.4/III	Ia;Ia.4;Ia.4/III	90.3	88.971	33	57	13	39.39	58.33	--	No
RS39	AG-426-J21	A	B	Ia;Ia.4	Ib;Ib.3	69.62	78.233	63	33	13	39.39	67.48	--	No
AG-430-I18	AG-916-J11	B	D	Ib;Ib	Ib;Ib	90.38	89.333	44	28	11	39.29	66.4	--	No
AG-426-L15	AG-359-B04	C	C	IIb	IIb	88.81	87.811	33	28	11	39.29	65.85	--	No
AG-430-K22	AG-915-A14	A	B	IIb	Ia;Ia.4;Ia.4/I	60.32	NA	37	28	11	39.29	59.42	--	No
AG-899-I20	AG-903-O08	D	D	Ia;Ia.4	Ia;Ia.4	93.33	92.696	23	29	9	39.13	64.74	--	No
AG-359-D09	AG-457-K11	D	D	Ia;Ia.4	Ia;Ia.4	79.98	80.723	64	46	18	39.13	64.12	--	No
AG-901-C21	SAG-MED01	B	A	Ia;Ia.4;Ia.4/III	Ia;Ia.4	79.42	80.345	23	58	9	39.13	60.03	--	No
AG-910-F03	AG-430-J07	B	B	Ia;Ia.4	Ia;Ia.4	78.91	79.896	37	23	9	39.13	58.27	--	No
AG-461-A07	AG-901-C21	A	B	Ia;Ia.4;Ia.4/III	Ia;Ia.4;Ia.4/III	78.36	80.322	81	23	9	39.13	61.11	--	No
AG-414-E02	AG-430-G14	A	A	Ic;Ic.2	IIa	61.8	NA	86	23	9	39.13	57.89	--	No
AG-915-J15	AG-915-K17	A	A	Ia;Ia.4	Ia;Ia.4	95.74	94.919	41	61	16	39.02	85.51	--	No
AG-404-B06	AG-349-I05	A	A	Ib;Ib	Ib;Ib	88.82	89.234	41	46	16	39.02	64.95	--	No
AG-907-M07	AG-897-O16	B	D	Ib;Ib.1	Ib;Ib.1	95.34	94.675	18	56	7	38.89	61.11	--	No
AG-359-I20	AG-896-M11	D	D	Ia;Ia.4	Ia;Ia.4	94.52	94.131	25	18	7	38.89	71.19	--	No
AG-904-L02	AG-896-M11	D	D	Ia;Ia.4	Ia;Ia.4	94	93.283	29	18	7	38.89	70.43	--	No
AG-899-I20	AG-896-M11	D	D	Ia;Ia.4	Ia;Ia.4	92.37	92.79	23	18	7	38.89	68.43	--	No
SAG-MED50	AG-325-E11	B	B	Ia;Ia.3;Ia.3/VIII	Ia;Ia.3;Ia.3/I	84.51	83.286	18	27	7	38.89	69.11	--	No
AG-333-A19	AG-426-P08	A	D	Ia;Ia.4	Ia;Ia.4	82.68	81.536	19	18	7	38.89	66.29	--	No
AG-325-E08	AG-905-E10	B	B	Ia;Ia.4	Ia;Ia.4;Ia.4/I	82.36	80.541	18	32	7	38.89	64.4	--	No
AAA795-C09	AG-896-M11	A	D	Ia;Ia.4	Ia;Ia.4	82.24	80.964	35	18	7	38.89	66.63	--	No
AG-894-B07	AG-325-E08	B	B	Ia;Ia.4	Ia;Ia.4	82.22	80.533	45	18	7	38.89	69.79	--	No
AG-404-L19	AG-325-E08	D	B	Ia;Ia.4	Ia;Ia.4	81.88	80.438	42	18	7	38.89	64.07	--	No
AAA795-C09	AG-325-E08	A	B	Ia;Ia.4	Ia;Ia.4	81.69	81.609	35	18	7	38.89	65.31	--	No
AG-390-P07	AG-430-A11	A	D	Ia;Ia.3	Ia;Ia.3	81.23	81.78	23	18	7	38.89	64.07	--	No
SAG-MED50	AG-447-F02	B	D	Ia;Ia.3;Ia.3/VIII	Ia;Ia.3;Ia.3/V (gWID)	81.1	80.562	18	38	7	38.89	64.32	--	No
AG-905-E10	AG-414-C19	B	D	Ia;Ia.4;Ia.4/I	Ia;Ia.4	80.61	80.451	32	18	7	38.89	65.48	--	No
AG-439-I14	AG-414-C19	B	D	Ia;Ia.4;Ia.4/I	Ia;Ia.4	80.5	80.132	35	18	7	38.89	65.19	--	No
AG-916-K04	AG-414-C19	A	D	Ia;Ia.4;Ia.4/I	Ia;Ia.4	80.32	80.237	40	18	7	38.89	64.24	--	No
AG-359-I20	AG-414-C19	D	D	Ia;Ia.4	Ia;Ia.4	79.87	80.03	25	18	7	38.89	67.64	--	No
AG-414-C19	AG-896-M11	D	D	Ia;Ia.4	Ia;Ia.4	79.39	79.979	18	18	7	38.89	64.72	--	No
AG-457-L02	AG-470-F02	A	B	Ia;Ia.4	Ia;Ia.3;Ia.3/V (gWID)	75.1	79.296	25	18	7	38.89	61.81	--	No
AG-913-M06	AG-390-G10	B	A	Ia;Ia.4	Ia;Ia	71.53	78.937	18	57	7	38.89	58.81	--	No
AG-913-M06	AG-430-K07	B	A	Ia;Ia.4	Ia;Ia	71.34	78.744	18	44	7	38.89	58.58	--	No
AG-913-M06	AG-430-G21	B	B	Ia;Ia.4	Ia;Ia	70.92	78.381	18	26	7	38.89	58.41	--	No
AG-430-G21	AG-901-N23	B	B	Ia;Ia	Ia;Ia.4	69.32	78.084	26	18	7	38.89	54.74	--	No
AG-414-G21	AG-910-M08	D	D	Ic;Ic.2	IIb	64.19	NA	50	18	7	38.89	57.66	--	No
AG-892-C11	AG-913-F09	D	D	Ia;Ia.4	Ia;Ia.4	95.25	95.262	45	31	12	38.71	66.48	--	No
AG-337-D17	AG-913-F09	A	D	Ia;Ia.4;Ia.4/III	Ia;Ia.4	90.35	88.368	57	31	12	38.71	67.21	--	No
AG-337-M15	AG-913-F09	D	D	Ia;Ia.4	Ia;Ia.4	89.62	88.739	48	31	12	38.71	68.32	--	No
AG-325-L05	AG-913-F09	B	D	Ia;Ia.4	Ia;Ia.4	78.72	79.98	44	31	12	38.71	62.66	--	No
SAG-MED20	AG-905-M20	A	B	Ia;Ia.1	Ia;Ia.3;Ia.3/VII (gMED)	72.65	78.56	53	31	12	38.71	60.3	--	No
AG-894-I05	AG-905-M20	D	B	Ib;Ib	Ia;Ia.3;Ia.3/VII (gMED)	68.03	76.851	33	31	12	38.71	60.93	--	No
AG-325-F13	AG-325-E08	D	B	Ia;Ia.4	Ia;Ia.4	94.71	94.869	13	18	5	38.46	69.09	--	No
AG-904-M22	AG-360-N15	B	D	Ia;Ia.4	Ia;Ia.4	94.19	93.809	13	17	5	38.46	65.93	--	No
AG-447-F10	AG-899-J23	B	C	Ia;Ia.4;Ia.4/III	Ia;Ia.4;Ia.4/III	93.99	93.651	13	45	5	38.46	59.28	--	No
AG-904-M22	AG-349-D03	B	D	Ia;Ia.4	Ia;Ia.4	92.8	93.165	13	21	5	38.46	70.22	--	No
AG-337-K20	AG-904-M22	A	B	Ia;Ia.4;Ia.4/I	Ia;Ia.4	92.61	91.543	45	13	5	38.46	70.09	--	No
AG-325-F13	AG-426-M15	D	D	Ia;Ia.4	Ia;Ia.4	83.73	80.84	13	20	5	38.46	73.29	--	No
AG-325-F13	AG-904-M22	D	B	Ia;Ia.4	Ia;Ia.4	83.39	80.737	13	13	5	38.46	69.71	--	No
AG-894-B07	AG-325-F13	B	D	Ia;Ia.4	Ia;Ia.4	83.34	80.732	45	13	5	38.46	69.71	--	No
AG-904-M22	SAG-MED11	B	A	Ia;Ia.4	Ia;Ia.4	83.33	81.413	13	46	5	38.46	62.61	--	No
AG-325-F13	AG-914-M08	D	A	Ia;Ia.4	Ia;Ia.4;Ia.4/I	83.28	81.052	13	47	5	38.46	72.95	--	No
AG-325-F13	AG-426-A16	D	D	Ia;Ia.4	Ia;Ia.4	83.25	80.51	13	35	5	38.46	73.23	--	No
AG-325-F13	AG-911-P17	D	D	Ia;Ia.4	Ia;Ia.4	83.03	80.743	13	17	5	38.46	70.58	--	No
AG-325-F13	AG-359-I20	D	D	Ia;Ia.4	Ia;Ia.4	82.89	80.499	13	25	5	38.46	70.54	--	No
AG-897-N19	AG-325-F13	D	D	Ia;Ia.4	Ia;Ia.4	82.85	80.856	17	13	5	38.46	70.54	--	No
AG-325-F13	AG-901-P18	D	D	Ia;Ia.4	Ia;Ia.4	82.78	81.026	13	25	5	38.46	72.95	--	No
AG-325-F13	AG-337-K20	D	A	Ia;Ia.4	Ia;Ia.4;Ia.4/I	82.68	80.729	13	45	5	38.46	70.93	--	No
AG-325-F13	AG-349-D03	D	D	Ia;Ia.4	Ia;Ia.4	82.52	80.478	13	21	5	38.46	70.49	--	No
AG-325-F13	AG-359-I09	D	B	Ia;Ia.4	Ia;Ia.4	82.36	80.627	13	42	5	38.46	70.58	--	No
AAA795-C09	AG-325-F13	A	D	Ia;Ia.4	Ia;Ia.4	81.98	81.318	35	13	5	38.46	71.43	--	No
SAG-MED15	AG-912-F15	B	A	Ib;Ib.5	Ib;Ib.5	81.67	81.409	39	43	15	38.46	62.23	--	No
AG-901-P06	AG-911-O15	B	D	Ia;Ia.4;Ia.4/III	Ia;Ia.4	81.48	81.698	13	14	5	38.46	59	--	No
AG-439-H11	AG-414-E02	C	A	Ic;Ic.2	Ic;Ic.2	78.72	81.824	13	86	5	38.46	72.6	--	No
AG-390-A21	HIMB5	B	A	Ia;Ia.3;Ia.3/V (gWID)	Ia;Ia.3	76.36	79.074	26	48	10	38.46	68.02	--	No
AG-901-P06	AG-390-A21	B	B	Ia;Ia.4;Ia.4/III	Ia;Ia.3;Ia.3/V (gWID)	74.41	79.007	13	26	5	38.46	59.58	--	No
AG-904-M22	AG-910-O15	B	B	Ia;Ia.4	Ib;Ib.2	71.13	78.667	13	41	5	38.46	58.5	--	No
AG-435-N04	AG-915-C08	B	A	Ib;Ib	Ia;Ia.4	69.48	77.994	26	45	10	38.46	61.5	--	No
AG-457-O11	AG-901-P06	B	B	Ib;Ib	Ia;Ia.4;Ia.4/III	69.37	77.832	21	13	5	38.46	58.95	--	No
AG-901-P06	AG-898-P13	B	D	Ia;Ia.4;Ia.4/III	Ib;Ib	69.13	79.139	13	53	5	38.46	61.71	--	No
AG-901-P06	AG-422-A05	B	D	Ia;Ia.4;Ia.4/III	Ib;Ib	67.97	76.921	13	19	5	38.46	59.56	--	No
AG-910-C08	AG-904-M22	D	B	IIIa	Ia;Ia.4	55.7	NA	13	13	5	38.46	58.88	--	No
AG-910-C08	AG-447-N18	D	A	IIIa	Ia;Ia.4;Ia.4/I	55.31	NA	13	48	5	38.46	59.82	--	No
AG-894-B07	AG-910-C08	B	D	Ia;Ia.4	IIIa	55.27	NA	45	13	5	38.46	58.88	--	No
AG-910-C08	AG-905-M18	D	A	IIIa	Ia;Ia.4;Ia.4/I	55.26	NA	13	42	5	38.46	59.78	--	No
AG-439-C18	AG-430-I18	D	B	Ib	Ib;Ib	76	79.08	34	44	13	38.24	65.11	--	No
AG-439-C18	AG-422-N07	D	D	Ib	Ib;Ib	75.21	79.196	34	37	13	38.24	61.96	--	No
AG-439-C18	AAA795-E22	D	A	Ib	Ib;Ib.5	74.89	78.552	34	60	13	38.24	65.38	--	No
AG-404-C04	AG-907-J03	B	B	Ia;Ia	Ia;Ia.4;Ia.4/II	69.23	77.973	34	37	13	38.24	79.82	--	No
AG-916-K04	AG-349-D03	A	D	Ia;Ia.4;Ia.4/I	Ia;Ia.4	92.96	93.025	40	21	8	38.1	66.89	--	No
AG-390-I17	AG-426-F21	B	B	Ia;Ia.4;Ia.4/III	Ia;Ia.4;Ia.4/III	92.53	90.655	55	21	8	38.1	60.08	--	No
AG-414-E07	AG-365-J21	A	D	Ic;Ic.2	Ic;Ic.2	78.93	81.288	38	21	8	38.1	67.61	--	No
AG-365-J21	AG-414-G15	D	A	Ic;Ic.2	Ic;Ic.2	78.24	80.989	21	83	8	38.1	61.46	--	No
AG-426-C20	AG-895-B19	C	B	Ib;Ib.1	Ib;Ib.2	73.02	78.127	26	21	8	38.1	65.24	--	No
AG-390-P07	AG-895-B19	A	B	Ia;Ia.3	Ib;Ib.2	70.55	77.658	23	21	8	38.1	58.54	--	No
AG-390-N18	AG-349-M18	D	B	Ib;Ib	Ia;Ia.3;Ia.3/V (gWID)	70.43	77.878	34	21	8	38.1	59.04	--	No
AG-915-M18	AG-414-O11	C	B	Ib;Ib.1	Ia;Ia.3;Ia.3/VII (gMED)	70.16	77.874	44	42	16	38.1	62.45	--	No
AG-897-O16	AG-447-M11	D	D	Ib;Ib.1	Ia;Ia.3;Ia.3/V (gWID)	70.07	77.499	56	21	8	38.1	61.14	--	No
AG-453-F05	AAA288-G21	C	B	Ia;Ia.4;Ia.4/III	Ic;Ic.1	62.16	NA	55	21	8	38.1	60.3	--	No
AG-333-F04	AG-447-O23	B	C	IIb	Ia;Ia.4	60.81	NA	24	21	8	38.1	57.63	--	No
AG-907-B09	AG-905-M18	D	A	IIIa	Ia;Ia.4;Ia.4/I	56.35	NA	21	42	8	38.1	57.06	--	No
AG-337-M15	AG-337-D17	D	A	Ia;Ia.4	Ia;Ia.4;Ia.4/III	92.48	92.137	48	57	18	37.5	80.25	--	No
SAG-MED33	AG-457-P16	B	B	Ia;Ia.3;Ia.3/VII (gMED)	Ia;Ia.3;Ia.3/VII (gMED)	90.57	88.603	19	16	6	37.5	78.18	--	No
AG-337-M15	RS39	D	A	Ia;Ia.4	Ia;Ia.4	90.56	88.215	48	63	18	37.5	78.11	--	No
AG-414-G10	AG-426-L15	B	C	IIb	IIb	90.27	88.402	16	33	6	37.5	65.83	--	No
AG-898-P10	AG-430-L17	D	D	Ib;Ib.2	Ib;Ib.2	86.96	84.049	36	16	6	37.5	60.36	--	No
AG-333-N19	AG-903-N10	B	B	Ib;Ib.2	Ib;Ib.2	86.72	84.115	16	27	6	37.5	63.79	--	No
AG-430-L17	AG-895-E17	D	D	Ib;Ib.2	Ib;Ib.2	86.48	84.264	16	33	6	37.5	60.36	--	No
AG-904-F02	AG-912-K10	D	A	Ia;Ia.4	Ia;Ia.4	80.88	82.203	16	53	6	37.5	55.45	--	No
AG-904-F02	AG-895-K10	D	A	Ia;Ia.4	Ia;Ia.4	80.55	81.682	16	39	6	37.5	54.33	--	No
AG-447-A19	AG-461-M14	D	B	Ia;Ia.3;Ia.3/V (gWID)	Ia;Ia.3;Ia.3/VII (gMED)	80.51	80.204	54	16	6	37.5	68.22	--	No
AG-904-F02	AG-908-D18	D	A	Ia;Ia.4	Ia;Ia.4	80.01	81.634	16	44	6	37.5	56.94	--	No
AG-410-N23	AG-914-L10	A	D	Ia;Ia.4	Ia;Ia.4	78.9	80.013	48	24	9	37.5	64.33	--	No
AG-325-C07	AG-461-O10	D	A	Ia;Ia.4	Ia;Ia.4	78.48	80.368	20	8	3	37.5	56.17	--	No
AG-430-I13	AG-435-G17	D	D	IIa	IIa	78.33	79.562	16	19	6	37.5	63.43	--	No
SAG-MED15	AG-390-G13	B	D	Ib;Ib.5	Ib;Ib	76.13	79.546	39	16	6	37.5	63.31	--	No
AG-430-I18	AG-390-G13	B	D	Ib;Ib	Ib;Ib	75.89	79.039	44	16	6	37.5	70.57	--	No
AG-913-C02	AG-390-G13	B	D	Ib;Ib	Ib;Ib	75.16	78.983	42	16	6	37.5	68.64	--	No
AG-404-B14	AG-439-O15	A	D	Ib;Ib	Ib;Ib.3	74.21	79.993	55	16	6	37.5	61.19	--	No
AG-349-E20	AG-390-G10	B	A	Ia;Ia.4	Ia;Ia	71.41	78.293	8	57	3	37.5	69.03	--	No
AG-913-M06	AG-404-A03	B	D	Ia;Ia.4	Ia;Ia	71.37	77.881	18	16	6	37.5	60.62	--	No
AG-404-A03	HTCC9565	D	A	Ia;Ia	Ia;Ia.1	71.2	77.757	16	54	6	37.5	56.52	--	No
AG-904-F02	AG-422-N07	D	D	Ia;Ia.4	Ib;Ib	70.87	77.681	16	37	6	37.5	56.73	--	No
AG-909-G08	AG-404-A03	B	D	Ia;Ia.4;Ia.4/III	Ia;Ia	70.61	78.014	31	16	6	37.5	56.67	--	No
SAG-MED08	AG-914-L03	A	C	Ia;Ia.3;Ia.3/VII (gMED)	Ib;Ib.1	70.45	78.138	65	56	21	37.5	61.41	--	No
AG-904-F02	AG-916-J11	D	D	Ia;Ia.4	Ib;Ib	70.42	78.206	16	28	6	37.5	56.68	--	No
AG-904-F02	AG-430-N16	D	D	Ia;Ia.4	Ib;Ib	70.16	78.053	16	25	6	37.5	56.44	--	No
HTCC8051	AG-404-A03	A	D	Ia;Ia.3;Ia.3/IV	Ia;Ia	70.06	77.74	48	16	6	37.5	56.16	--	No
AG-404-A03	AG-349-M18	D	B	Ia;Ia	Ia;Ia.3;Ia.3/V (gWID)	69.95	77.818	16	21	6	37.5	54.85	--	No
SAG-MED20	AG-404-A03	A	D	Ia;Ia.1	Ia;Ia	69.76	77.518	53	16	6	37.5	56.48	--	No
AG-904-F02	AG-404-B06	D	A	Ia;Ia.4	Ib;Ib	69.6	78.122	16	41	6	37.5	56.57	--	No
AG-894-I05	AG-365-E14	D	B	Ib;Ib	Ib;Ib	69.57	77.581	33	24	9	37.5	56.79	--	No
AG-901-N23	AG-404-A03	B	D	Ia;Ia.4	Ia;Ia	69.32	77.705	18	16	6	37.5	56.62	--	No
AG-360-G06	AG-457-P16	D	B	Ib;Ib.1	Ia;Ia.3;Ia.3/VII (gMED)	69.03	77.214	49	16	6	37.5	67.9	--	No
AG-439-O15	AG-422-A05	D	D	Ib;Ib.3	Ib;Ib	68.92	77.115	16	19	6	37.5	58.52	--	No
AG-439-O15	AG-892-L18	D	B	Ib;Ib.3	Ib;Ib	68.79	77.028	16	19	6	37.5	61.75	--	No
AG-349-D19	AG-908-D18	A	A	Ib;Ib.4	Ia;Ia.4	68.63	77.418	16	44	6	37.5	67.07	--	No
AG-447-P22	AG-439-O15	B	D	Ia;Ia.4	Ib;Ib.3	68.51	77.498	34	16	6	37.5	58.24	--	No
AG-912-P01	AG-447-P13	C	B	Ib;Ib.4	Ia;Ia.3;Ia.3/V (gWID)	68.44	77.632	16	34	6	37.5	64.42	--	No
AG-404-J20	AG-439-O15	B	D	Ib;Ib	Ib;Ib.3	68.44	76.813	17	16	6	37.5	58.59	--	No
AG-349-D19	AG-313-M10	A	D	Ib;Ib.4	Ia;Ia.3;Ia.3/IV	67.63	77.374	16	17	6	37.5	66.86	--	No
AG-439-O15	AAA795-L23	D	D	Ib;Ib.3	Ia;Ia.4	65.99	77.072	16	22	6	37.5	61.05	--	No
AG-414-G10	AG-439-E07	B	C	IIb	Ic;Ic.2	64.52	NA	16	39	6	37.5	71.75	--	No
AG-414-G10	AG-915-C03	B	B	IIb	Ib;Ib.2	63.64	NA	16	29	6	37.5	60.97	--	No
AG-891-N03	AG-414-G10	A	B	Ib;Ib.1	IIb	62.52	NA	54	16	6	37.5	63.98	--	No
AAA288-N07	AG-916-O13	B	C	Ic;Ic.1	Ib;Ib.4	62.3	NA	16	26	6	37.5	66.7	--	No
AG-414-G10	AG-461-E05	B	B	IIb	Ib;Ib.2	61.64	NA	16	24	6	37.5	60.88	--	No
AG-470-E16	AG-896-I04	B	D	IIIa	Ib;Ib.2	53.42	NA	16	17	6	37.5	58.48	--	No
AG-898-C14	AG-470-E16	B	B	Ib;Ib.2	IIIa	53.39	NA	17	16	6	37.5	56.97	--	No
AG-909-J05	AG-892-C11	D	D	Ia;Ia.4	Ia;Ia.4	95.11	95.386	35	45	13	37.14	65.2	--	No
AG-909-J05	AG-907-C04	D	A	Ia;Ia.4	Ia;Ia.4;Ia.4/III	94.8	95.088	35	57	13	37.14	63.68	--	No
AG-909-J05	RS39	D	A	Ia;Ia.4	Ia;Ia.4	92.61	90.392	35	63	13	37.14	66.31	--	No
AG-909-J05	AG-337-D17	D	A	Ia;Ia.4	Ia;Ia.4;Ia.4/III	90.51	88.411	35	57	13	37.14	66.08	--	No
AG-439-B06	AG-325-J13	A	A	IIb	IIa	64.51	NA	40	27	10	37.04	59.23	--	No
AG-337-M15	AG-905-G02	D	D	Ia;Ia.4	Ia;Ia.4	88.23	88.683	48	46	17	36.96	65.67	--	No
AG-349-I05	AG-470-O10	A	A	Ib;Ib	Ib;Ib	75.06	78.515	46	67	17	36.96	65.66	--	No
AG-910-E03	AG-337-D17	A	A	Ia;Ia.4;Ia.4/III	Ia;Ia.4;Ia.4/III	88.72	88.401	63	57	21	36.84	63.94	--	No
AH-287-E03	AG-426-L15	C	C	IIb	IIb	87.2	86.157	19	33	7	36.84	61.54	--	No
AG-325-L02	AG-430-D17	B	B	Ia;Ia.4	Ia;Ia.4	82.06	81.828	31	19	7	36.84	57.81	--	No
AG-453-I04	AG-333-C06	B	B	Ia;Ia.3;Ia.3/V (gWID)	Ia;Ia.3	80.03	80.79	19	20	7	36.84	62.84	--	No
AG-447-N08	AG-915-N02	A	D	Ia;Ia.4	Ia;Ia.4	78.86	80.482	57	19	7	36.84	61.26	--	No
HIMB083	AG-910-F03	A	B	Ia;Ia.3;Ia.3/V (gWID)	Ia;Ia.4	75.73	78.435	19	37	7	36.84	55.84	--	No
AG-910-F03	AAA795-A20	B	A	Ia;Ia.4	Ia;Ia.3;Ia.3/V (gWID)	74.87	78.797	37	19	7	36.84	55.74	--	No
AG-908-O05	AG-447-E07	D	B	Ia;Ia.4	Ia;Ia	70.62	76.935	19	29	7	36.84	56.52	--	No
AG-908-O05	AG-404-C02	D	B	Ia;Ia.4	Ib;Ib	70.59	77.619	19	19	7	36.84	62.14	--	No
AG-908-O05	AG-426-J21	D	B	Ia;Ia.4	Ib;Ib.3	70.1	77.861	19	33	7	36.84	64.96	--	No
AG-905-M05	AG-404-P07	B	A	Ib;Ib	Ia;Ia.4	69	77.401	19	45	7	36.84	62.43	--	No
AH-287-E03	AG-915-C03	C	B	IIb	Ib;Ib.2	60.99	NA	19	29	7	36.84	58.38	--	No
AH-287-E03	AG-895-B08	C	C	IIb	Ia;Ia.3;Ia.3/V (gWID)	60.58	NA	19	78	7	36.84	64.98	--	No
AG-404-P07	AG-464-P04	A	C	Ia;Ia.4	Ia;Ia	71.35	77.762	45	30	11	36.67	63.95	--	No
AG-414-E02	AG-365-D18	A	D	Ic;Ic.2	Ic;Ic.2	79.5	81.86	86	41	15	36.59	61.3	--	No
AG-461-A07	AG-910-E03	A	A	Ia;Ia.4;Ia.4/III	Ia;Ia.4;Ia.4/III	78.08	80.257	81	63	23	36.51	62.51	--	No
AG-894-I05	AG-899-M19	D	B	Ib;Ib	Ib;Ib	95.84	96.168	33	36	12	36.36	63.45	--	No
AG-894-I05	AG-893-L13	D	A	Ib;Ib	Ib;Ib	95.77	96.085	33	38	12	36.36	63.84	--	No
AG-909-C08	AG-894-I05	D	D	Ib;Ib	Ib;Ib	95.13	96.201	33	33	12	36.36	63.45	--	No
SAG-MED34	AG-893-L07	B	A	Ib;Ib.2	Ib;Ib.2	92.76	90.519	11	59	4	36.36	70.48	--	No
SAG-MED34	AG-904-K03	B	A	Ib;Ib.2	Ib;Ib.2	92.68	90.537	11	58	4	36.36	70.47	--	No
AG-447-G05	AG-390-A21	D	B	Ia;Ia.3;Ia.3/V (gWID)	Ia;Ia.3;Ia.3/V (gWID)	90.81	90.855	11	26	4	36.36	66.59	--	No
AG-337-J09	AG-461-M14	B	B	Ia;Ia.3;Ia.3/VII (gMED)	Ia;Ia.3;Ia.3/VII (gMED)	89.27	89.411	11	16	4	36.36	70.36	--	No
AG-337-G04	AG-912-M06	A	D	Ib;Ib.2	Ib;Ib.2	87.31	83.912	44	11	4	36.36	62.08	--	No
AG-908-E04	AG-900-B23	A	D	Ia;Ia.4	Ia;Ia.4	81.58	82.31	59	11	4	36.36	61.74	--	No
SAG-MED50	AG-390-C17	B	B	Ia;Ia.3;Ia.3/VIII	Ia;Ia.3;Ia.3/VI	81.41	80.472	18	11	4	36.36	67.25	--	No
AG-337-J09	AG-447-K11	B	B	Ia;Ia.3;Ia.3/VII (gMED)	Ia;Ia.3;Ia.3/VI	81.36	80.507	11	20	4	36.36	69.26	--	No
AG-337-J09	AG-390-C17	B	B	Ia;Ia.3;Ia.3/VII (gMED)	Ia;Ia.3;Ia.3/VI	81.35	80.198	11	11	4	36.36	68.47	--	No
AG-900-B23	AG-911-O15	D	D	Ia;Ia.4	Ia;Ia.4	81.35	81.167	11	14	4	36.36	60	--	No
HTCC8051	AG-447-G05	A	D	Ia;Ia.3;Ia.3/IV	Ia;Ia.3;Ia.3/V (gWID)	81.08	81.057	48	11	4	36.36	64.94	--	No
AG-390-C17	SAG-MED18	B	D	Ia;Ia.3;Ia.3/VI	Ia;Ia.3;Ia.3/VII (gMED)	80.99	80.392	11	28	4	36.36	68.62	--	No
AG-908-E04	AG-390-I17	A	B	Ia;Ia.4	Ia;Ia.4;Ia.4/III	80.85	82.453	59	11	4	36.36	62.19	--	No
AG-915-L11	AG-909-G08	D	B	Ia;Ia.4	Ia;Ia.4;Ia.4/III	80.64	81.178	11	31	4	36.36	62	--	No
AG-447-N08	AG-900-B23	A	D	Ia;Ia.4	Ia;Ia.4	80.59	80.804	57	11	4	36.36	54.28	--	No
AG-915-L11	AG-915-K17	D	A	Ia;Ia.4	Ia;Ia.4	80.44	80.671	11	61	4	36.36	58.72	--	No
AG-915-L11	AG-912-K10	D	A	Ia;Ia.4	Ia;Ia.4	80.43	80.646	11	53	4	36.36	58.75	--	No
AG-390-I17	AG-908-D18	B	A	Ia;Ia.4;Ia.4/III	Ia;Ia.4	80.37	81.507	11	44	4	36.36	59.33	--	No
AG-337-J09	SAG-MED50	B	B	Ia;Ia.3;Ia.3/VII (gMED)	Ia;Ia.3;Ia.3/VIII	80.26	80.211	11	18	4	36.36	64.8	--	No
AG-430-A11	AG-447-G05	D	D	Ia;Ia.3	Ia;Ia.3;Ia.3/V (gWID)	80.25	80.948	18	11	4	36.36	66.05	--	No
AG-349-O13	AG-915-L11	A	D	Ia;Ia.4	Ia;Ia.4	80.25	80.313	34	11	4	36.36	58.33	--	No
AG-915-L11	AG-457-L02	D	A	Ia;Ia.4	Ia;Ia.4	80.05	81.337	11	25	4	36.36	59.55	--	No
AG-915-L11	AG-908-D18	D	A	Ia;Ia.4	Ia;Ia.4	80.05	80.618	11	44	4	36.36	57.99	--	No
AG-390-P07	AG-325-A09	A	B	Ia;Ia.3	Ia;Ia.3;Ia.3/VII (gMED)	79.9	80.052	23	11	4	36.36	67.95	--	No
AAA795-L23	AG-390-I17	D	B	Ia;Ia.4	Ia;Ia.4;Ia.4/III	79.34	82.3	22	11	4	36.36	55.15	--	No
AG-447-N08	AG-390-I17	A	B	Ia;Ia.4	Ia;Ia.4;Ia.4/III	79.25	80.826	57	11	4	36.36	54.9	--	No
AG-447-G05	AG-333-C06	D	B	Ia;Ia.3;Ia.3/V (gWID)	Ia;Ia.3	79.19	80.375	11	20	4	36.36	65	--	No
AG-439-C08	AG-426-L15	A	C	IIb	IIb	78.84	79.383	72	33	12	36.36	61.55	--	No
AAA795-L23	AG-900-B23	D	D	Ia;Ia.4	Ia;Ia.4	78.79	82.273	22	11	4	36.36	54.21	--	No
AG-461-A07	AG-325-L05	A	B	Ia;Ia.4;Ia.4/III	Ia;Ia.4	78.62	81.064	81	44	16	36.36	64.72	--	No
AG-447-G05	SAG-MED19	D	A	Ia;Ia.3;Ia.3/V (gWID)	Ia;Ia.4	77.64	79.571	11	39	4	36.36	66.88	--	No
AG-422-C13	AG-447-G05	A	D	Ia;Ia.4	Ia;Ia.3;Ia.3/V (gWID)	77.59	79.825	32	11	4	36.36	66.88	--	No
AG-447-G05	AG-911-O15	D	D	Ia;Ia.3;Ia.3/V (gWID)	Ia;Ia.4	77.53	79.232	11	14	4	36.36	67.1	--	No
AG-903-I18	AG-447-G05	B	D	Ia;Ia.4	Ia;Ia.3;Ia.3/V (gWID)	77.25	78.829	39	11	4	36.36	60.15	--	No
AG-907-C04	AG-447-G05	A	D	Ia;Ia.4;Ia.4/III	Ia;Ia.3;Ia.3/V (gWID)	76.86	78.972	57	11	4	36.36	58.02	--	No
AG-900-B23	AG-390-A21	D	B	Ia;Ia.4	Ia;Ia.3;Ia.3/V (gWID)	76.81	79.278	11	26	4	36.36	60.98	--	No
AG-895-B06	AG-447-G05	D	D	Ia;Ia.4	Ia;Ia.3;Ia.3/V (gWID)	76.77	78.935	23	11	4	36.36	60.15	--	No
AG-915-L11	AG-390-A21	D	B	Ia;Ia.4	Ia;Ia.3;Ia.3/V (gWID)	76.64	79.892	11	26	4	36.36	64.6	--	No
AG-447-G05	AG-905-P17	D	D	Ia;Ia.3;Ia.3/V (gWID)	Ia;Ia.4	76.62	78.282	11	41	4	36.36	64.2	--	No
AG-899-J03	AG-905-E21	C	C	Ia;Ia.4;Ia.4/II	Ia;Ia.3;Ia.3/V (gWID)	76.6	78.954	11	39	4	36.36	53.62	--	No
AG-447-F10	AG-447-G05	B	D	Ia;Ia.4;Ia.4/III	Ia;Ia.3;Ia.3/V (gWID)	76.55	78.693	40	11	4	36.36	57.65	--	No
AG-447-G05	AG-915-K17	D	A	Ia;Ia.3;Ia.3/V (gWID)	Ia;Ia.4	76.47	79.012	11	61	4	36.36	72.66	--	No
AG-910-E03	AG-447-G05	A	D	Ia;Ia.4;Ia.4/III	Ia;Ia.3;Ia.3/V (gWID)	76.44	78.583	63	11	4	36.36	60.15	--	No
AG-915-L11	AG-313-M10	D	D	Ia;Ia.4	Ia;Ia.3;Ia.3/IV	76.4	79.325	11	17	4	36.36	58.44	--	No
AG-390-I17	AG-899-J02	B	B	Ia;Ia.4;Ia.4/III	Ia;Ia.3;Ia.3/VII (gMED)	76.39	78.706	11	39	4	36.36	60.94	--	No
AG-447-G05	AG-905-G02	D	D	Ia;Ia.3;Ia.3/V (gWID)	Ia;Ia.4	76.37	78.624	11	46	4	36.36	60.17	--	No
AG-457-L02	AG-447-G05	A	D	Ia;Ia.4	Ia;Ia.3;Ia.3/V (gWID)	76.32	78.934	25	11	4	36.36	73.28	--	No
AG-899-M07	AG-447-G05	D	D	Ia;Ia.4	Ia;Ia.3;Ia.3/V (gWID)	76.25	78.658	21	11	4	36.36	74.71	--	No
AG-904-F02	AG-447-G05	D	D	Ia;Ia.4	Ia;Ia.3;Ia.3/V (gWID)	76.25	78.892	16	11	4	36.36	57.65	--	No
HTCC8051	AG-915-L11	A	D	Ia;Ia.3;Ia.3/IV	Ia;Ia.4	76.13	79.247	48	11	4	36.36	64.74	--	No
AG-325-L02	AG-447-G05	B	D	Ia;Ia.4	Ia;Ia.3;Ia.3/V (gWID)	76.12	79.039	21	11	4	36.36	65.95	--	No
AG-447-G05	AG-337-D17	D	A	Ia;Ia.3;Ia.3/V (gWID)	Ia;Ia.4;Ia.4/III	76.01	78.725	11	57	4	36.36	58.01	--	No
AG-915-L11	AG-349-M18	D	B	Ia;Ia.4	Ia;Ia.3;Ia.3/V (gWID)	76	79.2	11	21	4	36.36	58.83	--	No
AG-895-K10	AG-447-G05	A	D	Ia;Ia.4	Ia;Ia.3;Ia.3/V (gWID)	75.99	78.774	39	11	4	36.36	73.3	--	No
AG-912-K10	AG-447-G05	A	D	Ia;Ia.4	Ia;Ia.3;Ia.3/V (gWID)	75.98	78.486	53	11	4	36.36	73.04	--	No
AG-915-J15	AG-447-G05	A	D	Ia;Ia.4	Ia;Ia.3;Ia.3/V (gWID)	75.82	78.712	41	11	4	36.36	73.25	--	No
AG-447-G05	HIMB5	D	A	Ia;Ia.3;Ia.3/V (gWID)	Ia;Ia.3	75.79	78.828	11	48	4	36.36	66.24	--	No
AG-349-O13	AG-447-G05	A	D	Ia;Ia.4	Ia;Ia.3;Ia.3/V (gWID)	75.79	78.874	34	11	4	36.36	72.78	--	No
AG-910-F03	AG-447-G05	B	D	Ia;Ia.4	Ia;Ia.3;Ia.3/V (gWID)	75.75	78.166	37	11	4	36.36	63.5	--	No
AG-349-L17	AG-915-L11	B	D	Ia;Ia.3;Ia.3/V (gWID)	Ia;Ia.4	75.73	79.334	15	11	4	36.36	58.54	--	No
AG-390-I17	HIMB5	B	A	Ia;Ia.4;Ia.4/III	Ia;Ia.3	75.53	78.774	11	48	4	36.36	59.59	--	No
AG-447-G05	AG-908-D18	D	A	Ia;Ia.3;Ia.3/V (gWID)	Ia;Ia.4	75.44	78.745	11	44	4	36.36	71.25	--	No
AG-390-I17	AG-349-M18	B	B	Ia;Ia.4;Ia.4/III	Ia;Ia.3;Ia.3/V (gWID)	75.27	78.881	11	21	4	36.36	57.49	--	No
AG-900-B23	HIMB5	D	A	Ia;Ia.4	Ia;Ia.3	75.23	78.946	11	48	4	36.36	58.47	--	No
AG-390-I17	AG-390-A21	B	B	Ia;Ia.4;Ia.4/III	Ia;Ia.3;Ia.3/V (gWID)	75.01	79.237	11	26	4	36.36	61.25	--	No
AG-447-G05	HTCC9565	D	A	Ia;Ia.3;Ia.3/V (gWID)	Ia;Ia.1	74.41	78.277	11	54	4	36.36	64.85	--	No
AG-915-M18	AG-915-K07	C	B	Ib;Ib.1	Ib;Ib.2	74.13	78.122	44	11	4	36.36	68.33	--	No
AG-894-M18	AG-414-O09	B	B	Ib;Ib.1	Ib;Ib.2	73.85	78.198	22	37	8	36.36	57.65	--	No
AG-426-C20	AG-915-K07	C	B	Ib;Ib.1	Ib;Ib.2	73.62	78.313	26	11	4	36.36	65.2	--	No
AG-899-C17	AG-894-M18	A	B	Ib;Ib.2	Ib;Ib.1	73.58	78.526	76	22	8	36.36	57.83	--	No
AG-894-M18	AG-904-G21	B	C	Ib;Ib.1	Ib;Ib.2	73.53	78.556	22	34	8	36.36	59.66	--	No
AG-404-O18	AG-447-G05	B	D	Ia;Ia.3	Ia;Ia.3;Ia.3/V (gWID)	73.04	78.155	27	11	4	36.36	63.64	--	No
AG-349-O03	SAG-MED34	A	B	Ib;Ib.1	Ib;Ib.2	72.96	78.089	28	11	4	36.36	66.65	--	No
SAG-MED20	AG-900-B23	A	D	Ia;Ia.1	Ia;Ia.4	72.66	78.589	53	11	4	36.36	59.57	--	No
AG-915-L11	AG-426-P23	D	D	Ia;Ia.4	Ia;Ia	72.54	78.344	11	14	4	36.36	62.33	--	No
AG-439-M23	AG-447-E07	D	B	Ib;Ib	Ia;Ia	72.48	78.34	11	29	4	36.36	69.03	--	No
AG-404-O18	AG-439-M23	B	D	Ia;Ia.3	Ib;Ib	72.37	78.79	27	11	4	36.36	67	--	No
AG-900-B23	AG-390-G13	D	D	Ia;Ia.4	Ib;Ib	72.36	78.944	11	16	4	36.36	60.81	--	No
AG-911-A02	AG-903-F09	D	B	Ib;Ib	Ia;Ia.4;Ia.4/I	72.23	78.871	11	15	4	36.36	58.9	--	No
AG-915-K07	AG-333-G21	B	B	Ib;Ib.2	Ia;Ia.3;Ia.3/VII (gMED)	72.17	77.866	11	20	4	36.36	64.95	--	No
AG-337-J09	AG-903-N10	B	B	Ia;Ia.3;Ia.3/VII (gMED)	Ib;Ib.2	71.96	78.025	11	27	4	36.36	68.75	--	No
AG-915-K07	AG-915-D19	B	A	Ib;Ib.2	Ia;Ia.3;Ia.3/V (gWID)	71.92	77.5	11	53	4	36.36	69.52	--	No
AG-911-A02	AG-359-I20	D	D	Ib;Ib	Ia;Ia.4	71.91	78.95	11	25	4	36.36	59.98	--	No
AG-414-O11	AG-915-K07	B	B	Ia;Ia.3;Ia.3/VII (gMED)	Ib;Ib.2	71.91	78.503	42	11	4	36.36	66.72	--	No
AG-439-G19	AG-899-G20	A	B	Ib;Ib	Ib;Ib.2	71.87	78.074	60	11	4	36.36	58.33	--	No
AG-414-N07	AG-447-G05	D	D	Ib;Ib	Ia;Ia.3;Ia.3/V (gWID)	71.86	78.25	24	11	4	36.36	68.35	--	No
AG-447-G05	AG-470-O10	D	A	Ia;Ia.3;Ia.3/V (gWID)	Ib;Ib	71.84	77.652	11	67	4	36.36	64.33	--	No
AG-900-B23	AG-470-O10	D	A	Ia;Ia.4	Ib;Ib	71.77	78.434	11	67	4	36.36	60.26	--	No
SAG-MED20	AG-390-I17	A	B	Ia;Ia.1	Ia;Ia.4;Ia.4/III	71.75	78.422	53	11	4	36.36	59.33	--	No
AG-911-A02	AG-905-E10	D	B	Ib;Ib	Ia;Ia.4;Ia.4/I	71.72	79.331	11	32	4	36.36	61.02	--	No
AG-911-A02	AG-905-M18	D	A	Ib;Ib	Ia;Ia.4;Ia.4/I	71.59	78.24	11	42	4	36.36	60.08	--	No
AG-337-J09	AG-896-F06	B	A	Ia;Ia.3;Ia.3/VII (gMED)	Ib;Ib.2	71.59	77.986	11	51	4	36.36	66.53	--	No
AG-915-K07	AG-895-F17	B	B	Ib;Ib.2	Ia;Ia.3;Ia.3/V (gWID)	71.45	77.972	11	36	4	36.36	61.8	--	No
AG-390-I17	AG-390-G13	B	D	Ia;Ia.4;Ia.4/III	Ib;Ib	71.44	78.756	11	16	4	36.36	59.91	--	No
AG-900-B23	AG-912-F15	D	A	Ia;Ia.4	Ib;Ib.5	71.4	79.441	11	43	4	36.36	59.86	--	No
AG-439-C18	AG-900-B23	D	D	Ib	Ia;Ia.4	71.39	78.775	34	11	4	36.36	58.99	--	No
AG-911-A02	AG-896-M11	D	D	Ib;Ib	Ia;Ia.4	71.31	77.776	11	18	4	36.36	60.59	--	No
AG-907-G02	AG-911-A02	A	D	Ia;Ia.4;Ia.4/II	Ib;Ib	71.29	77.535	60	11	4	36.36	63.11	--	No
AG-430-I18	AG-390-I17	B	B	Ib;Ib	Ia;Ia.4;Ia.4/III	71.27	79.034	44	11	4	36.36	60.16	--	No
AG-915-L11	AG-390-G10	D	A	Ia;Ia.4	Ia;Ia	71.25	79.454	11	57	4	36.36	59.76	--	No
AG-426-J21	AG-447-G05	B	D	Ib;Ib.3	Ia;Ia.3;Ia.3/V (gWID)	71.25	77.9	33	11	4	36.36	58.48	--	No
AG-430-I18	AG-900-B23	B	D	Ib;Ib	Ia;Ia.4	71.25	78.559	44	11	4	36.36	60.17	--	No
AG-404-B14	AG-447-G05	A	D	Ib;Ib	Ia;Ia.3;Ia.3/V (gWID)	71.21	78.102	55	11	4	36.36	65.85	--	No
AG-911-A02	AG-914-M08	D	A	Ib;Ib	Ia;Ia.4;Ia.4/I	71.18	77.926	11	47	4	36.36	58.85	--	No
AG-911-A02	AG-901-P18	D	D	Ib;Ib	Ia;Ia.4	71.14	78.909	11	25	4	36.36	58.85	--	No
AG-439-E23	AG-447-G05	D	D	Ib;Ib	Ia;Ia.3;Ia.3/V (gWID)	71.13	78.032	30	11	4	36.36	61.21	--	No
AG-325-A21	AG-912-M06	A	D	Ia;Ia.3;Ia.3/I	Ib;Ib.2	71.12	78.029	58	11	4	36.36	61.94	--	No
AG-915-L11	AG-464-P13	D	B	Ia;Ia.4	Ia;Ia	71.05	78.346	11	21	4	36.36	59.01	--	No
AG-911-A02	AG-447-N18	D	A	Ib;Ib	Ia;Ia.4;Ia.4/I	71.01	77.794	11	48	4	36.36	59.9	--	No
AG-439-M23	SAG-MED15	D	B	Ib;Ib	Ib;Ib.5	70.97	78.538	11	39	4	36.36	57.8	--	No
AG-390-I17	AG-470-O10	B	A	Ia;Ia.4;Ia.4/III	Ib;Ib	70.96	78.065	11	67	4	36.36	60.36	--	No
AG-325-A09	AG-904-P13	B	B	Ia;Ia.3;Ia.3/VII (gMED)	Ib;Ib.1	70.94	78.546	11	12	4	36.36	70.08	--	No
AG-903-L07	AG-325-A09	B	B	Ib;Ib.2	Ia;Ia.3;Ia.3/VII (gMED)	70.93	78.254	29	11	4	36.36	73.6	--	No
AG-916-J11	AG-390-I17	D	B	Ib;Ib	Ia;Ia.4;Ia.4/III	70.93	78.426	28	11	4	36.36	60.02	--	No
AG-390-G09	SAG-MED34	C	B	Ib;Ib	Ib;Ib.2	70.93	78.301	12	11	4	36.36	55.18	--	No
AG-390-I17	AG-912-F15	B	A	Ia;Ia.4;Ia.4/III	Ib;Ib.5	70.89	79.039	11	43	4	36.36	59.29	--	No
AG-457-O11	AG-447-G05	B	D	Ib;Ib	Ia;Ia.3;Ia.3/V (gWID)	70.87	77.704	21	11	4	36.36	65.6	--	No
AG-390-C17	AG-333-N19	B	B	Ia;Ia.3;Ia.3/VI	Ib;Ib.2	70.86	78.031	11	16	4	36.36	67.55	--	No
AG-900-I19	AG-325-A09	B	B	Ib;Ib.1	Ia;Ia.3;Ia.3/VII (gMED)	70.85	78.423	15	11	4	36.36	70.25	--	No
AG-439-C18	AG-390-I17	D	B	Ib	Ia;Ia.4;Ia.4/III	70.81	78.21	34	11	4	36.36	58.27	--	No
AG-915-D19	AG-899-G20	A	B	Ia;Ia.3;Ia.3/V (gWID)	Ib;Ib.2	70.8	77.887	53	11	4	36.36	64.97	--	No
AG-453-M17	AG-900-B23	D	D	Ib;Ib	Ia;Ia.4	70.77	78.105	15	11	4	36.36	58.15	--	No
AG-911-A02	AG-439-I14	D	B	Ib;Ib	Ia;Ia.4;Ia.4/I	70.75	77.579	11	35	4	36.36	61.03	--	No
HTCC7214	AG-899-O16	A	D	Ia;Ia.3;Ia.3/I	Ib;Ib.2	70.72	77.762	44	11	4	36.36	60.39	--	No
AG-390-I17	AG-912-B10	B	D	Ia;Ia.4;Ia.4/III	Ib;Ib	70.71	79.643	11	22	4	36.36	59.41	--	No
FZCC0015	AG-899-O16	A	D	Ia;Ia.3;Ia.3/V (gWID)	Ib;Ib.2	70.71	77.605	54	11	4	36.36	58.24	--	No
AG-439-M23	AG-333-C06	D	B	Ib;Ib	Ia;Ia.3	70.68	78.259	11	20	4	36.36	67.56	--	No
AG-900-B23	AG-912-B10	D	D	Ia;Ia.4	Ib;Ib	70.65	78.51	11	22	4	36.36	60.4	--	No
AG-390-N22	AG-333-N19	B	B	Ia;Ia.3;Ia.3/V (gWID)	Ib;Ib.2	70.61	77.813	11	16	4	36.36	71.05	--	No
AG-916-J11	AG-900-B23	D	D	Ib;Ib	Ia;Ia.4	70.59	78.325	28	11	4	36.36	59.57	--	No
AG-900-B23	AG-447-E07	D	B	Ia;Ia.4	Ia;Ia	70.58	77.481	11	29	4	36.36	58.2	--	No
AG-404-L19	AG-911-A02	D	D	Ia;Ia.4	Ib;Ib	70.5	77.841	42	11	4	36.36	59.06	--	No
AG-900-B23	AG-911-K15	D	A	Ia;Ia.4	Ib;Ib	70.45	78.806	11	47	4	36.36	59.61	--	No
AG-404-B14	AG-915-L11	A	D	Ib;Ib	Ia;Ia.4	70.41	78.147	55	11	4	36.36	63.33	--	No
AG-916-B11	AG-900-B23	A	D	Ib;Ib	Ia;Ia.4	70.36	78.386	45	11	4	36.36	60.42	--	No
AG-453-M17	AG-447-G05	D	D	Ib;Ib	Ia;Ia.3;Ia.3/V (gWID)	70.28	77.335	15	11	4	36.36	65.78	--	No
AG-404-B14	AG-900-B23	A	D	Ib;Ib	Ia;Ia.4	70.28	78.037	55	11	4	36.36	57.79	--	No
AG-447-N21	AG-903-M17	B	D	Ib;Ib.2	Ia;Ia.4	70.2	78	11	36	4	36.36	69.35	--	No
AG-404-C02	AG-900-B23	B	D	Ib;Ib	Ia;Ia.4	70.19	77.726	19	11	4	36.36	64.64	--	No
AG-439-E23	AG-915-L11	D	D	Ib;Ib	Ia;Ia.4	70.17	77.556	30	11	4	36.36	55.05	--	No
AG-439-C18	AG-447-G05	D	D	Ib	Ia;Ia.3;Ia.3/V (gWID)	70.12	77.373	34	11	4	36.36	64.3	--	No
SAG-MED34	FZCC0015	B	A	Ib;Ib.2	Ia;Ia.3;Ia.3/V (gWID)	70.09	77.862	11	54	4	36.36	66.25	--	No
AG-390-I17	AG-349-I05	B	A	Ia;Ia.4;Ia.4/III	Ib;Ib	70.07	78.229	11	46	4	36.36	60.16	--	No
AG-422-N07	AG-900-B23	D	D	Ib;Ib	Ia;Ia.4	70.05	77.489	37	11	4	36.36	59.86	--	No
AG-453-G03	AG-900-B23	D	D	Ib;Ib	Ia;Ia.4	70.04	77.199	25	11	4	36.36	60.97	--	No
AG-916-B11	AG-390-I17	A	B	Ib;Ib	Ia;Ia.4;Ia.4/III	70.01	78.539	45	11	4	36.36	59.45	--	No
AG-422-N07	AG-390-I17	D	B	Ib;Ib	Ia;Ia.4;Ia.4/III	69.98	77.49	37	11	4	36.36	60.09	--	No
AG-447-E07	AG-390-I17	B	B	Ia;Ia	Ia;Ia.4;Ia.4/III	69.92	77.427	29	11	4	36.36	59.02	--	No
AG-900-B23	AG-349-I05	D	A	Ia;Ia.4	Ib;Ib	69.91	77.536	11	46	4	36.36	59.83	--	No
AG-457-O11	AG-915-L11	B	D	Ib;Ib	Ia;Ia.4	69.88	77.694	21	11	4	36.36	60.45	--	No
AG-430-I18	AG-447-G05	B	D	Ib;Ib	Ia;Ia.3;Ia.3/V (gWID)	69.85	77.946	44	11	4	36.36	65.25	--	No
AG-900-B23	AAA795-E22	D	A	Ia;Ia.4	Ib;Ib.5	69.84	77.96	11	60	4	36.36	59.2	--	No
AG-439-M23	AG-349-I05	D	A	Ib;Ib	Ib;Ib	69.8	77.311	11	46	4	36.36	63.52	--	No
AG-422-N07	AG-447-G05	D	D	Ib;Ib	Ia;Ia.3;Ia.3/V (gWID)	69.75	76.878	37	11	4	36.36	63.92	--	No
AAA795-C09	AG-911-A02	A	D	Ia;Ia.4	Ib;Ib	69.71	77.856	35	11	4	36.36	59.35	--	No
AG-900-B23	AG-430-N16	D	D	Ia;Ia.4	Ib;Ib	69.66	78.806	11	25	4	36.36	59.7	--	No
AG-457-O11	AG-900-B23	B	D	Ib;Ib	Ia;Ia.4	69.62	77.518	21	11	4	36.36	61.42	--	No
AG-439-O15	AG-447-G05	D	D	Ib;Ib.3	Ia;Ia.3;Ia.3/V (gWID)	69.61	78.021	16	11	4	36.36	61.7	--	No
AG-447-G05	AG-349-I05	D	A	Ia;Ia.3;Ia.3/V (gWID)	Ib;Ib	69.57	77.571	11	46	4	36.36	65.65	--	No
AG-915-N02	AG-439-M23	D	D	Ia;Ia.4	Ib;Ib	69.51	NA	19	11	4	36.36	63.42	--	No
AG-453-G03	AG-390-I17	D	B	Ib;Ib	Ia;Ia.4;Ia.4/III	69.5	77.394	25	11	4	36.36	61.2	--	No
AG-447-G05	AG-912-F15	D	A	Ia;Ia.3;Ia.3/V (gWID)	Ib;Ib.5	69.5	77.472	11	43	4	36.36	64.33	--	No
AG-439-M23	HTCC9565	D	A	Ib;Ib	Ia;Ia.1	69.41	77.371	11	54	4	36.36	66.65	--	No
AG-439-B12	AG-461-F03	B	D	Ib;Ib	Ib;Ib	69.41	77.231	20	11	4	36.36	60.38	--	No
AG-457-O11	AG-390-I17	B	B	Ib;Ib	Ia;Ia.4;Ia.4/III	69.38	77.685	21	11	4	36.36	61.6	--	No
SAG-MED34	AG-908-D18	B	A	Ib;Ib.2	Ia;Ia.4	69.37	77.846	11	44	4	36.36	51.51	--	No
AG-457-L02	AG-439-M23	A	D	Ia;Ia.4	Ib;Ib	69.32	78.141	25	11	4	36.36	62.01	--	No
AG-447-G05	AG-912-B10	D	D	Ia;Ia.3;Ia.3/V (gWID)	Ib;Ib	69.29	77.408	11	22	4	36.36	65.35	--	No
AG-404-C02	AG-390-I17	B	B	Ib;Ib	Ia;Ia.4;Ia.4/III	69.26	77.572	19	11	4	36.36	66.21	--	No
AG-447-G05	AG-911-K15	D	A	Ia;Ia.3;Ia.3/V (gWID)	Ib;Ib	69.22	77.432	11	47	4	36.36	64.35	--	No
AG-439-M23	AAA795-E22	D	A	Ib;Ib	Ib;Ib.5	69.2	77.208	11	60	4	36.36	62.82	--	No
AG-916-B11	AG-447-G05	A	D	Ib;Ib	Ia;Ia.3;Ia.3/V (gWID)	69.19	77.348	45	11	4	36.36	65.42	--	No
AG-439-M23	AG-349-L04	D	B	Ib;Ib	Ia;Ia.4	69.14	77.743	11	24	4	36.36	63.41	--	No
AG-404-B06	AG-900-B23	A	D	Ib;Ib	Ia;Ia.4	69.14	77.801	41	11	4	36.36	59.51	--	No
AG-916-J11	AG-447-G05	D	D	Ib;Ib	Ia;Ia.3;Ia.3/V (gWID)	69.1	77.418	28	11	4	36.36	64.28	--	No
AG-404-P07	AG-461-F03	A	D	Ia;Ia.4	Ib;Ib	69.09	77.201	45	11	4	36.36	65.24	--	No
AG-439-M23	HIMB5	D	A	Ib;Ib	Ia;Ia.3	69.07	77.12	11	48	4	36.36	67.46	--	No
AG-404-B06	AG-390-I17	A	B	Ib;Ib	Ia;Ia.4;Ia.4/III	69.07	78.082	41	11	4	36.36	60.06	--	No
AG-453-G03	AG-447-G05	D	D	Ib;Ib	Ia;Ia.3;Ia.3/V (gWID)	69.03	77.548	25	11	4	36.36	65.74	--	No
AG-390-I17	AAA795-E22	B	A	Ia;Ia.4;Ia.4/III	Ib;Ib.5	69.03	78.305	11	60	4	36.36	57.92	--	No
AG-435-N15	AG-900-N22	B	B	Ia;Ia	Ia;Ia.4;Ia.4/III	68.96	77.265	22	32	8	36.36	62.26	--	No
SAG-MED34	AG-447-N18	B	A	Ib;Ib.2	Ia;Ia.4;Ia.4/I	68.81	77.836	11	48	4	36.36	55.86	--	No
AG-447-G05	AAA795-E22	D	A	Ia;Ia.3;Ia.3/V (gWID)	Ib;Ib.5	68.81	77.166	11	60	4	36.36	64.81	--	No
AG-447-G05	AG-430-N16	D	D	Ia;Ia.3;Ia.3/V (gWID)	Ib;Ib	68.79	77.592	11	25	4	36.36	64.76	--	No
AG-470-F02	AG-461-F03	B	D	Ia;Ia.3;Ia.3/V (gWID)	Ib;Ib	68.74	NA	18	11	4	36.36	66.8	--	No
AG-915-K07	AG-914-M14	B	C	Ib;Ib.2	Ib;Ib.4	68.53	77.379	11	33	4	36.36	68.5	--	No
AG-898-K21	AG-470-D16	C	C	Ib;Ib.1	Ia;Ia	68.46	77.484	36	22	8	36.36	55.64	--	No
AG-404-B06	AG-447-G05	A	D	Ib;Ib	Ia;Ia.3;Ia.3/V (gWID)	68.14	77.393	41	11	4	36.36	64.33	--	No
AG-895-K10	AG-461-F03	A	D	Ia;Ia.4	Ib;Ib	68.09	77.179	39	11	4	36.36	53.97	--	No
SAG-MED20	AG-439-M23	A	D	Ia;Ia.1	Ib;Ib	68.06	76.948	53	11	4	36.36	66.88	--	No
AG-422-A01	AG-447-G05	D	D	Ib;Ib	Ia;Ia.3;Ia.3/V (gWID)	67.95	76.895	12	11	4	36.36	66.03	--	No
HIMB083	AG-461-F03	A	D	Ia;Ia.3;Ia.3/V (gWID)	Ib;Ib	67.95	77.031	19	11	4	36.36	66.35	--	No
AG-894-B13	AG-447-N21	D	B	Ia;Ia.4	Ib;Ib.2	67.95	77.394	16	11	4	36.36	65.95	--	No
AG-915-K07	AG-447-L14	B	B	Ib;Ib.2	Ia;Ia.4	67.87	77.003	11	36	4	36.36	68.03	--	No
AG-915-L11	AG-892-L18	D	B	Ia;Ia.4	Ib;Ib	67.68	79.653	11	19	4	36.36	62.04	--	No
AG-894-I05	AG-899-J02	D	B	Ib;Ib	Ia;Ia.3;Ia.3/VII (gMED)	67.61	76.873	33	39	12	36.36	61.98	--	No
AG-404-J20	AG-915-L11	B	D	Ib;Ib	Ia;Ia.4	67.17	77.482	17	11	4	36.36	58.88	--	No
AAA795-A20	AG-461-F03	A	D	Ia;Ia.3;Ia.3/V (gWID)	Ib;Ib	66.97	76.867	19	11	4	36.36	66.07	--	No
AG-915-K07	AG-426-L15	B	C	Ib;Ib.2	IIb	60.65	NA	11	33	4	36.36	63.9	--	No
AG-439-C08	AG-915-K07	A	B	IIb	Ib;Ib.2	60.52	NA	72	11	4	36.36	60.6	--	No
AG-915-K07	AG-359-B04	B	C	Ib;Ib.2	IIb	60.38	NA	11	28	4	36.36	62.52	--	No
AG-899-M19	AG-911-J21	B	B	Ib;Ib	Ib;Ib	95.11	95.36	36	41	13	36.11	63.64	--	No
AG-903-M17	AG-457-K11	D	D	Ia;Ia.4	Ia;Ia.4	82.32	81.224	36	46	13	36.11	67.78	--	No
AG-905-E10	AG-359-I20	B	D	Ia;Ia.4;Ia.4/I	Ia;Ia.4	93.77	93.564	32	25	9	36	72.02	--	No
AG-349-I05	AG-430-N16	A	D	Ib;Ib	Ib;Ib	86.94	85.683	46	25	9	36	66.93	--	No
AG-422-N07	AG-430-N16	D	D	Ib;Ib	Ib;Ib	85.52	84.206	37	25	9	36	67.31	--	No
AG-426-B11	AG-410-N23	D	A	Ia;Ia.4	Ia;Ia.4	79.16	80.178	25	48	9	36	64.33	--	No
AG-439-C18	AG-430-N16	D	D	Ib	Ib;Ib	75.53	79.51	34	25	9	36	65.4	--	No
AG-453-G03	SAG-MED15	D	B	Ib;Ib	Ib;Ib.5	74.22	78.577	25	39	9	36	68.59	--	No
AG-430-N16	AG-912-F15	D	A	Ib;Ib	Ib;Ib.5	73.31	79.331	25	43	9	36	67.83	--	No
AAA795-E22	AG-430-N16	A	D	Ib;Ib.5	Ib;Ib	72.08	78.46	60	25	9	36	67.91	--	No
AG-359-I20	AG-390-G10	D	A	Ia;Ia.4	Ia;Ia	71.42	78.455	25	57	9	36	62.58	--	No
AG-912-F07	AG-390-N18	D	D	Ia;Ia.4	Ib;Ib	70.7	77.596	25	34	9	36	58.59	--	No
AG-414-E02	AG-359-I20	A	D	Ic;Ic.2	Ia;Ia.4	61.29	NA	86	25	9	36	61.58	--	No
AG-359-I20	AG-365-D18	D	D	Ia;Ia.4	Ic;Ic.2	60.08	NA	25	41	9	36	62.91	--	No
AG-359-I20	AG-430-K22	D	A	Ia;Ia.4	IIb	60.02	NA	25	37	9	36	61.82	--	No
AG-365-B19	AG-359-I20	D	D	IIb	Ia;Ia.4	59.9	NA	46	25	9	36	63.29	--	No
AG-915-C08	AG-899-J02	A	B	Ia;Ia.4	Ia;Ia.3;Ia.3/VII (gMED)	76.08	78.877	45	39	14	35.9	60.44	--	No
AG-911-J21	AG-899-J02	B	B	Ib;Ib	Ia;Ia.3;Ia.3/VII (gMED)	68.12	77.518	41	39	14	35.9	61.07	--	No
AG-461-E06	AG-899-J02	D	B	Ib;Ib	Ia;Ia.3;Ia.3/VII (gMED)	67.08	76.814	39	39	14	35.9	62.64	--	No
AG-426-G02	AG-426-M15	B	D	Ia;Ia.4	Ia;Ia.4	94.71	94.49	14	20	5	35.71	65.9	--	No
AG-904-L02	AG-910-C18	D	D	Ia;Ia.4	Ia;Ia.4	94.7	94.399	29	28	10	35.71	63.25	--	No
AG-426-G02	AG-903-F09	B	B	Ia;Ia.4	Ia;Ia.4;Ia.4/I	94.69	94.887	14	15	5	35.71	65.01	--	No
AG-903-O08	AG-426-G02	D	B	Ia;Ia.4	Ia;Ia.4	94.46	94.05	29	14	5	35.71	59.76	--	No
AG-426-G02	AG-901-P18	B	D	Ia;Ia.4	Ia;Ia.4	94.23	94.11	14	25	5	35.71	66.34	--	No
AG-426-G02	AG-426-A16	B	D	Ia;Ia.4	Ia;Ia.4	93.84	93.969	14	35	5	35.71	65.84	--	No
AG-426-G02	AG-914-M08	B	A	Ia;Ia.4	Ia;Ia.4;Ia.4/I	93.47	93.758	14	47	5	35.71	66.34	--	No
AG-426-G02	AG-349-D03	B	D	Ia;Ia.4	Ia;Ia.4	93.4	93.386	14	21	5	35.71	62.71	--	No
AG-911-P17	AG-426-G02	D	B	Ia;Ia.4	Ia;Ia.4	93.31	92.977	17	14	5	35.71	62.45	--	No
AG-897-N19	AG-426-G02	D	B	Ia;Ia.4	Ia;Ia.4	93.04	92.883	17	14	5	35.71	62.45	--	No
AG-426-G02	AG-337-K20	B	A	Ia;Ia.4	Ia;Ia.4;Ia.4/I	92.34	91.745	14	45	5	35.71	63.45	--	No
AG-907-G02	AG-337-J06	A	D	Ia;Ia.4;Ia.4/II	Ia;Ia.4	92.3	90.7	60	14	5	35.71	85.8	--	No
AG-359-I09	AG-426-G02	B	B	Ia;Ia.4	Ia;Ia.4	92.25	92.806	42	14	5	35.71	62.45	--	No
AG-422-C13	AG-911-O15	A	D	Ia;Ia.4	Ia;Ia.4	85.16	85.161	32	14	5	35.71	62.25	--	No
AG-911-O15	AG-893-P10	D	A	Ia;Ia.4	Ia;Ia.4	82.81	82.433	14	39	5	35.71	61.32	--	No
AG-426-I15	AG-470-O18	A	D	IIb	IIb	82.62	81.646	42	14	5	35.71	65.02	--	No
AG-912-P09	AG-911-O15	D	D	Ia;Ia.4	Ia;Ia.4	82.3	82.479	37	14	5	35.71	61.32	--	No
AAA795-C09	AG-426-G02	A	B	Ia;Ia.4	Ia;Ia.4	81.93	81.486	35	14	5	35.71	64.23	--	No
AG-410-N23	AG-911-O15	A	D	Ia;Ia.4	Ia;Ia.4	81.9	82.826	48	14	5	35.71	62.04	--	No
AG-911-O15	AG-913-F09	D	D	Ia;Ia.4	Ia;Ia.4	81.49	81.342	14	31	5	35.71	59.39	--	No
SAG-MED33	AG-422-B22	B	B	Ia;Ia.3;Ia.3/VII (gMED)	Ia;Ia.3;Ia.3/V (gWID)	81.41	80.878	41	28	10	35.71	64.94	--	No
AG-911-O15	AG-430-D17	D	B	Ia;Ia.4	Ia;Ia.4	81.15	80.917	14	15	5	35.71	64.82	--	No
AG-909-G08	AG-911-O15	B	D	Ia;Ia.4;Ia.4/III	Ia;Ia.4	81.04	80.734	31	14	5	35.71	62.96	--	No
AG-892-C11	AG-911-O15	D	D	Ia;Ia.4	Ia;Ia.4	81.01	81.314	45	14	5	35.71	58.14	--	No
AG-910-E03	AG-911-O15	A	D	Ia;Ia.4;Ia.4/III	Ia;Ia.4	80.63	80.769	63	14	5	35.71	58.97	--	No
AG-908-D18	AG-914-L04	A	B	Ia;Ia.4	Ia;Ia.4	80.52	80.699	44	14	5	35.71	57.48	--	No
AG-911-O15	AG-915-K17	D	A	Ia;Ia.4	Ia;Ia.4	80.49	80.196	14	61	5	35.71	64.36	--	No
AG-909-J05	AG-911-O15	D	D	Ia;Ia.4	Ia;Ia.4	80.48	81.336	35	14	5	35.71	59.39	--	No
AG-895-B06	AG-911-O15	D	D	Ia;Ia.4	Ia;Ia.4	80.47	80.558	23	14	5	35.71	58.97	--	No
AG-447-P22	AG-911-O15	B	D	Ia;Ia.4	Ia;Ia.4	80.46	80.816	34	14	5	35.71	58.94	--	No
AG-915-J15	AG-911-O15	A	D	Ia;Ia.4	Ia;Ia.4	80.34	80.322	41	14	5	35.71	64.26	--	No
AG-913-M06	AG-911-O15	B	D	Ia;Ia.4	Ia;Ia.4	80.24	80.882	18	14	5	35.71	61.31	--	No
AG-895-K10	AG-911-O15	A	D	Ia;Ia.4	Ia;Ia.4	80.17	80.517	39	14	5	35.71	64.71	--	No
SAG-MED09	AG-333-M03	A	A	Ia;Ia.4	Ia;Ia.4	80.14	81.204	14	21	5	35.71	61.58	--	No
AG-911-O15	AG-900-N22	D	B	Ia;Ia.4	Ia;Ia.4;Ia.4/III	80.13	80.511	14	23	5	35.71	60.04	--	No
AG-908-E04	AG-911-O15	A	D	Ia;Ia.4	Ia;Ia.4	80.09	80.895	59	14	5	35.71	58.41	--	No
AG-903-I18	AG-911-O15	B	D	Ia;Ia.4	Ia;Ia.4	80.08	80.76	39	14	5	35.71	58.97	--	No
AG-911-O15	AG-914-L04	D	B	Ia;Ia.4	Ia;Ia.4	80.08	80.919	14	14	5	35.71	61.39	--	No
AG-899-M07	AG-911-O15	D	D	Ia;Ia.4	Ia;Ia.4	80.06	80.366	21	14	5	35.71	64.74	--	No
AG-912-K10	AG-911-O15	A	D	Ia;Ia.4	Ia;Ia.4	79.79	80.314	53	14	5	35.71	64.88	--	No
AG-911-O15	AG-905-G02	D	D	Ia;Ia.4	Ia;Ia.4	79.7	80.65	14	46	5	35.71	58.99	--	No
AG-426-K19	AG-911-O15	D	D	Ia;Ia.4	Ia;Ia.4	79.55	80.667	19	14	5	35.71	61.51	--	No
AG-911-O15	AG-908-D18	D	A	Ia;Ia.4	Ia;Ia.4	79.32	80.316	14	44	5	35.71	63.98	--	No
AG-913-L13	AG-911-O15	D	D	Ia;Ia.4	Ia;Ia.4	79.26	79.764	20	14	5	35.71	61.53	--	No
AG-349-O13	AG-911-O15	A	D	Ia;Ia.4	Ia;Ia.4	79.12	79.745	34	14	5	35.71	64.67	--	No
AG-911-O15	AG-337-D17	D	A	Ia;Ia.4	Ia;Ia.4;Ia.4/III	79	80.153	14	57	5	35.71	58.34	--	No
SAG-MED33	AG-909-J19	B	C	Ia;Ia.3;Ia.3/VII (gMED)	Ia;Ia.4	77.52	78.464	41	14	5	35.71	58.87	--	No
AG-901-N23	AG-911-O15	B	D	Ia;Ia.4	Ia;Ia.4	77.52	80.363	18	14	5	35.71	64.09	--	No
AG-901-P06	AG-911-D18	B	B	Ia;Ia.4;Ia.4/III	Ia;Ia.3;Ia.3/VII (gMED)	76.65	78.595	14	46	5	35.71	60.32	--	No
AG-349-L17	AG-911-O15	B	D	Ia;Ia.3;Ia.3/V (gWID)	Ia;Ia.4	76.49	79.259	15	14	5	35.71	63.46	--	No
AG-911-O15	AG-905-M20	D	B	Ia;Ia.4	Ia;Ia.3;Ia.3/VII (gMED)	76.34	78.656	14	31	5	35.71	59.78	--	No
AG-911-O15	AG-899-J02	D	B	Ia;Ia.4	Ia;Ia.3;Ia.3/VII (gMED)	76.33	78.734	14	39	5	35.71	60.74	--	No
AG-430-A11	AG-911-O15	D	D	Ia;Ia.3	Ia;Ia.4	76.03	78.921	18	14	5	35.71	66.97	--	No
AG-426-P23	AG-464-P13	D	B	Ia;Ia	Ia;Ia	75.52	79.137	14	21	5	35.71	60.02	--	No
AG-426-P23	AG-447-E07	D	B	Ia;Ia	Ia;Ia	75.15	78.873	14	29	5	35.71	68.78	--	No
AG-914-L04	AG-349-M18	B	B	Ia;Ia.4	Ia;Ia.3;Ia.3/V (gWID)	75.14	78.45	14	21	5	35.71	56.96	--	No
AG-404-O18	AG-426-P23	B	D	Ia;Ia.3	Ia;Ia	74.91	79.246	27	14	5	35.71	65.44	--	No
AG-426-P23	AG-404-A03	D	D	Ia;Ia	Ia;Ia	74.87	78.434	14	16	5	35.71	58.84	--	No
AG-911-O15	AG-333-C06	D	B	Ia;Ia.4	Ia;Ia.3	74.54	78.689	14	20	5	35.71	66.29	--	No
SAG-MED20	AG-911-O15	A	D	Ia;Ia.1	Ia;Ia.4	73.87	78.209	53	14	5	35.71	67.44	--	No
AG-404-O18	AG-911-O15	B	D	Ia;Ia.3	Ia;Ia.4	73.09	78.311	27	14	5	35.71	65.55	--	No
AG-426-P23	AG-893-P10	D	A	Ia;Ia	Ia;Ia.4	72.55	78.34	14	39	5	35.71	60.51	--	No
AG-426-P23	AG-912-P09	D	D	Ia;Ia	Ia;Ia.4	72.52	78.479	14	37	5	35.71	60.51	--	No
AG-439-O15	AG-426-P23	D	D	Ib;Ib.3	Ia;Ia	72.27	79.415	16	14	5	35.71	63.08	--	No
AG-916-J11	AAA795-E22	D	A	Ib;Ib	Ib;Ib.5	72.23	78.603	28	60	10	35.71	67.04	--	No
AG-404-A03	AG-911-O15	D	D	Ia;Ia	Ia;Ia.4	71.91	77.872	16	14	5	35.71	56.78	--	No
AG-426-P23	AG-422-C13	D	A	Ia;Ia	Ia;Ia.4	71.88	77.851	14	32	5	35.71	64.38	--	No
AG-913-M06	AG-426-P23	B	D	Ia;Ia.4	Ia;Ia	71.79	78.044	18	14	5	35.71	61.58	--	No
AG-414-N07	AG-911-O15	D	D	Ib;Ib	Ia;Ia.4	71.79	78.45	24	14	5	35.71	68.91	--	No
AG-911-O15	AG-470-O10	D	A	Ia;Ia.4	Ib;Ib	71.77	78.247	14	67	5	35.71	61.66	--	No
AG-426-P23	SAG-MED19	D	A	Ia;Ia	Ia;Ia.4	71.76	78.077	14	39	5	35.71	66.03	--	No
AG-911-O15	AG-912-B10	D	D	Ia;Ia.4	Ib;Ib	71.7	79.127	14	22	5	35.71	62.29	--	No
AG-426-P23	AG-430-D17	D	B	Ia;Ia	Ia;Ia.4	71.66	78.437	14	15	5	35.71	64.68	--	No
AG-426-P23	AG-914-L04	D	B	Ia;Ia	Ia;Ia.4	71.6	78.333	14	14	5	35.71	61.16	--	No
AG-899-M07	AG-426-P23	D	D	Ia;Ia.4	Ia;Ia	71.58	78.807	21	14	5	35.71	64.52	--	No
AG-895-K10	AG-426-P23	A	D	Ia;Ia.4	Ia;Ia	71.56	78.696	39	14	5	35.71	64.22	--	No
AG-430-G21	AG-911-O15	B	D	Ia;Ia	Ia;Ia.4	71.49	78.22	26	14	5	35.71	56.81	--	No
AG-422-B22	AG-896-L15	B	C	Ia;Ia.3;Ia.3/V (gWID)	Ib;Ib.1	71.42	78.207	28	41	10	35.71	65.13	--	No
AG-430-K07	AG-911-O15	A	D	Ia;Ia	Ia;Ia.4	71.32	78.647	44	14	5	35.71	56.51	--	No
AG-426-P23	AG-325-L02	D	B	Ia;Ia	Ia;Ia.4	71.29	77.494	14	21	5	35.71	66.32	--	No
AG-911-O15	AG-365-E14	D	B	Ia;Ia.4	Ib;Ib	71.27	77.757	14	24	5	35.71	67.28	--	No
AG-426-P23	HTCC9565	D	A	Ia;Ia	Ia;Ia.1	71.24	77.635	14	54	5	35.71	66.06	--	No
AG-426-P23	AG-426-J21	D	B	Ia;Ia	Ib;Ib.3	71.19	77.77	14	33	5	35.71	57.98	--	No
AG-426-P23	AG-410-N23	D	A	Ia;Ia	Ia;Ia.4	71.1	77.939	14	48	5	35.71	61.56	--	No
AG-390-N18	AG-914-L04	D	B	Ib;Ib	Ia;Ia.4	71.02	78.016	34	14	5	35.71	60.36	--	No
AG-430-K07	AG-914-L04	A	B	Ia;Ia	Ia;Ia.4	70.92	78.429	44	14	5	35.71	60	--	No
AG-404-A03	AG-914-L04	D	B	Ia;Ia	Ia;Ia.4	70.87	77.876	16	14	5	35.71	60.86	--	No
AG-914-L04	AG-390-G10	B	A	Ia;Ia.4	Ia;Ia	70.82	78.545	14	57	5	35.71	59.08	--	No
AG-439-E23	AG-911-O15	D	D	Ib;Ib	Ia;Ia.4	70.81	78.259	30	14	5	35.71	59.19	--	No
AG-913-C02	AG-911-O15	B	D	Ib;Ib	Ia;Ia.4	70.74	78.189	42	14	5	35.71	62.29	--	No
AG-426-J21	AG-911-O15	B	D	Ib;Ib.3	Ia;Ia.4	70.72	77.822	33	14	5	35.71	58.32	--	No
AG-426-P23	AG-913-L13	D	D	Ia;Ia	Ia;Ia.4	70.65	76.983	14	20	5	35.71	60.88	--	No
AG-349-O13	AG-426-P23	A	D	Ia;Ia.4	Ia;Ia	70.62	77.901	34	14	5	35.71	64.48	--	No
AG-453-M17	AG-911-O15	D	D	Ib;Ib	Ia;Ia.4	70.56	77.288	15	14	5	35.71	62.24	--	No
AG-404-C02	AG-911-O15	B	D	Ib;Ib	Ia;Ia.4	70.44	77.895	19	14	5	35.71	59.03	--	No
AG-909-J19	AG-453-K23	C	B	Ia;Ia.4	Ib;Ib.1	70.41	77.648	14	22	5	35.71	59.2	--	No
AG-430-G21	AG-914-L04	B	B	Ia;Ia	Ia;Ia.4	70.37	77.736	26	14	5	35.71	58.76	--	No
AG-404-B14	AG-914-L04	A	B	Ib;Ib	Ia;Ia.4	70.36	77.591	55	14	5	35.71	61.04	--	No
AG-464-P13	AG-914-L04	B	B	Ia;Ia	Ia;Ia.4	70.31	77.914	21	14	5	35.71	57.34	--	No
AG-426-J21	AG-337-M06	B	B	Ib;Ib.3	Ia;Ia.4	70.12	77.931	33	28	10	35.71	64.08	--	No
AG-426-P23	AG-892-L18	D	B	Ia;Ia	Ib;Ib	70.11	78.635	14	19	5	35.71	61.89	--	No
AG-916-B11	AG-911-O15	A	D	Ib;Ib	Ia;Ia.4	69.94	77.736	45	14	5	35.71	62.29	--	No
AG-457-O11	AG-914-L04	B	B	Ib;Ib	Ia;Ia.4	69.74	77.425	21	14	5	35.71	59.18	--	No
AG-404-J20	AG-426-P23	B	D	Ib;Ib	Ia;Ia	69.57	77.329	17	14	5	35.71	59.72	--	No
AG-911-O15	AG-898-P13	D	D	Ia;Ia.4	Ib;Ib	69.56	78.543	14	53	5	35.71	58.99	--	No
AG-426-P23	AAA795-L23	D	D	Ia;Ia	Ia;Ia.4	68.89	77.623	14	22	5	35.71	62.92	--	No
AAA795-M22	AG-911-O15	A	D	Ib;Ib.4	Ia;Ia.4	68.68	77.017	42	14	5	35.71	59.22	--	No
AG-422-A05	AG-911-O15	D	D	Ib;Ib	Ia;Ia.4	68.56	77.016	19	14	5	35.71	61.63	--	No
AG-414-G21	AG-414-G10	D	B	Ic;Ic.2	IIb	64.61	NA	50	14	5	35.71	59.01	--	No
AG-414-G15	AG-470-I11	A	D	Ic;Ic.2	IIb	63.01	NA	83	14	5	35.71	59.63	--	No
AG-345-F21	AG-390-G10	B	A	IIa	Ia;Ia	60.68	76.538	14	57	5	35.71	59.09	--	No
AG-345-F21	SAG-MED39	B	A	IIa	Ia;Ia.4	60.43	NA	14	44	5	35.71	55.56	--	No
AG-359-I09	AG-365-B19	B	D	Ia;Ia.4	IIb	59.95	NA	42	46	15	35.71	58.11	--	No
AG-907-C04	AG-913-F09	A	D	Ia;Ia.4;Ia.4/III	Ia;Ia.4	94.9	95.099	57	31	11	35.48	65.55	--	No
AG-447-F10	AG-913-F09	B	D	Ia;Ia.4;Ia.4/III	Ia;Ia.4	94.28	94.318	40	31	11	35.48	64.91	--	No
RS39	AG-913-F09	A	D	Ia;Ia.4	Ia;Ia.4	92.78	90.506	63	31	11	35.48	68.3	--	No
AG-909-C08	AG-905-M20	D	B	Ib;Ib	Ia;Ia.3;Ia.3/VII (gMED)	68.51	77.029	33	31	11	35.48	59.91	--	No
AG-899-M19	AG-905-M20	B	B	Ib;Ib	Ia;Ia.3;Ia.3/VII (gMED)	68.4	77.443	36	31	11	35.48	59.91	--	No
AG-905-E10	AG-360-N15	B	D	Ia;Ia.4;Ia.4/I	Ia;Ia.4	94.22	93.181	32	17	6	35.29	67.69	--	No
AG-894-B07	AG-911-P17	B	D	Ia;Ia.4	Ia;Ia.4	94.07	92.863	45	17	6	35.29	66.97	--	No
AG-897-N19	AG-894-B07	D	B	Ia;Ia.4	Ia;Ia.4	93.68	92.783	17	45	6	35.29	67	--	No
AG-360-N15	AG-896-M11	D	D	Ia;Ia.4	Ia;Ia.4	93.04	93.1	17	18	6	35.29	68.58	--	No
AG-915-J15	AG-349-O13	A	A	Ia;Ia.4	Ia;Ia.4	92.93	91.747	41	34	12	35.29	76.51	--	No
AG-911-P17	AG-898-F08	D	B	Ia;Ia.4	Ia;Ia.4;Ia.4/I	91.87	92.611	17	35	6	35.29	66.7	--	No
AG-897-N19	AG-898-F08	D	B	Ia;Ia.4	Ia;Ia.4;Ia.4/I	91.81	92.52	17	35	6	35.29	66.73	--	No
HTCC8051	AG-313-M10	A	D	Ia;Ia.3;Ia.3/IV	Ia;Ia.3;Ia.3/IV	87.31	85.956	48	17	6	35.29	61.06	--	No
AAA795-C09	AG-911-P17	A	D	Ia;Ia.4	Ia;Ia.4	83.01	80.987	35	17	6	35.29	67.78	--	No
SAG-MED08	AAA795-P11	A	B	Ia;Ia.3;Ia.3/VII (gMED)	Ia;Ia.3;Ia.3/V (gWID)	82.88	80.802	65	17	6	35.29	65.34	--	No
AG-897-N19	AAA795-C09	D	A	Ia;Ia.4	Ia;Ia.4	82.53	81.151	17	35	6	35.29	67.75	--	No
AG-313-M10	AG-390-A21	D	B	Ia;Ia.3;Ia.3/IV	Ia;Ia.3;Ia.3/V (gWID)	80.61	81.069	17	26	6	35.29	62.05	--	No
AG-313-M10	AG-349-M18	D	B	Ia;Ia.3;Ia.3/IV	Ia;Ia.3;Ia.3/V (gWID)	80.6	80.838	17	21	6	35.29	67.56	--	No
AG-464-I13	AG-414-E07	A	A	Ic;Ic.2	Ic;Ic.2	78.58	81.121	34	38	12	35.29	69.83	--	No
AG-313-M10	SAG-MED19	D	A	Ia;Ia.3;Ia.3/IV	Ia;Ia.4	77.21	79.943	17	39	6	35.29	60.43	--	No
AG-404-J20	AG-892-L18	B	B	Ib;Ib	Ib;Ib	77.05	80.853	17	19	6	35.29	56.66	--	No
SAG-MED13	SAG-MED22	B	A	Ia;Ia.4	Ia;Ia.3;Ia.3/VII (gMED)	76.98	79.175	17	22	6	35.29	78.07	--	No
SAG-MED13	HTCC1013	B	A	Ia;Ia.4	Ia;Ia.1	74.88	78.466	17	37	6	35.29	76.08	--	No
AG-439-C18	AG-349-I05	D	A	Ib	Ib;Ib	74.84	78.451	34	46	12	35.29	62.57	--	No
SAG-MED20	AG-333-E22	A	C	Ia;Ia.1	Ia;Ia.4	72.81	78.761	53	34	12	35.29	56.7	--	No
AG-404-B14	AG-313-M10	A	D	Ib;Ib	Ia;Ia.3;Ia.3/IV	70.89	78.388	55	17	6	35.29	61.45	--	No
AG-894-F03	AG-360-N15	B	D	Ib;Ib.1	Ia;Ia.4	69.55	77.763	47	17	6	35.29	55.18	--	No
AG-404-J20	AG-447-P22	B	B	Ib;Ib	Ia;Ia.4	68.18	77.697	17	34	6	35.29	60.33	--	No
AG-447-N08	AG-404-J20	A	B	Ia;Ia.4	Ib;Ib	67.94	77.231	57	17	6	35.29	59.95	--	No
AG-422-A05	AG-313-M10	D	D	Ib;Ib	Ia;Ia.3;Ia.3/IV	67.88	76.704	19	17	6	35.29	61.47	--	No
AG-404-J20	AG-447-E07	B	B	Ib;Ib	Ia;Ia	67.16	76.874	17	29	6	35.29	58.43	--	No
AG-911-J21	AG-333-P05	B	C	Ib;Ib	Ia;Ia.3	67.12	77.903	17	21	6	35.29	61.09	--	No
AG-404-J20	AG-313-M10	B	D	Ib;Ib	Ia;Ia.3;Ia.3/IV	66.79	77.161	17	17	6	35.29	59.2	--	No
AG-892-L18	AG-313-M10	B	D	Ib;Ib	Ia;Ia.3;Ia.3/IV	66.55	77.744	19	17	6	35.29	57.43	--	No
AG-404-J20	AAA795-L23	B	D	Ib;Ib	Ia;Ia.4	66.26	76.479	17	22	6	35.29	59.31	--	No
AG-404-J20	SAG-MED38	B	A	Ib;Ib	Ia;Ia.4;Ia.4/III	66.19	77.493	17	53	6	35.29	61.13	--	No
AG-911-P17	SAG-MED05	D	B	Ia;Ia.4	IIa	61.47	NA	17	21	6	35.29	62.48	--	No
AG-897-N19	SAG-MED05	D	B	Ia;Ia.4	IIa	61.33	76.039	17	21	6	35.29	62.55	--	No
AG-918-M20	AG-911-P17	A	D	IIb	Ia;Ia.4	60.75	NA	49	17	6	35.29	62.59	--	No
AG-365-B19	AG-911-P17	D	D	IIb	Ia;Ia.4	60.33	NA	46	17	6	35.29	54.82	--	No
AG-897-N19	AG-918-M20	D	A	Ia;Ia.4	IIb	60.22	NA	17	49	6	35.29	62.59	--	No
AG-897-N19	AG-365-B19	D	D	Ia;Ia.4	IIb	60.21	NA	17	46	6	35.29	54.88	--	No
AG-422-E13	AG-903-O06	D	B	Ib;Ib.2	Ib;Ib.2	92.34	91.534	37	45	13	35.14	70.95	--	No
AG-916-B11	AG-422-N07	A	D	Ib;Ib	Ib;Ib	84.83	82.816	45	37	13	35.14	64.18	--	No
AG-912-P09	AG-899-E08	D	D	Ia;Ia.4	Ia;Ia.4	83.59	83.473	37	39	13	35.14	60.19	--	No
AG-365-B19	AG-430-K22	D	A	IIb	IIb	80.42	81.138	46	37	13	35.14	60.52	--	No
RS39	AG-907-C04	A	A	Ia;Ia.4	Ia;Ia.4;Ia.4/III	92.24	90.446	63	57	20	35.09	75.6	--	No
AG-891-C19	AG-907-C04	C	A	Ia;Ia.4;Ia.4/III	Ia;Ia.4;Ia.4/III	95.17	95.277	20	57	7	35	62.18	--	No
AG-905-E10	AG-426-M15	B	D	Ia;Ia.4;Ia.4/I	Ia;Ia.4	94.83	94.587	32	20	7	35	60.26	--	No
AG-895-B08	AG-333-G21	C	B	Ia;Ia.3;Ia.3/V (gWID)	Ia;Ia.3;Ia.3/VII (gMED)	83.02	81.201	78	20	7	35	55.94	--	No
AG-896-L05	AG-910-F03	D	B	Ia;Ia.4	Ia;Ia.4	82.48	81.468	20	37	7	35	63.85	--	No
AG-365-I20	AG-470-I02	B	B	Ib;Ib.2	Ib;Ib.2	77.04	78.85	44	40	14	35	63.42	--	No
AG-365-C23	AG-325-P08	C	B	Ia;Ia	Ia;Ia.4	71.58	78.316	20	39	7	35	61.69	--	No
AG-909-I04	AG-895-B19	C	B	Ia;Ia.4;Ia.4/II	Ib;Ib.2	70.97	77.682	20	21	7	35	77.73	--	No
AG-390-C19	AG-365-C23	C	C	Ib;Ib.3	Ia;Ia	70.8	77.931	30	20	7	35	67.74	--	No
AG-430-K07	AG-913-L13	A	D	Ia;Ia	Ia;Ia.4	70.54	77.484	44	20	7	35	59.43	--	No
AG-913-L13	AG-365-O14	D	A	Ia;Ia.4	Ia;Ia	70.36	77.687	20	46	7	35	60.21	--	No
AG-313-J13	AG-414-O09	B	B	Ia;Ia.3;Ia.3/IV	Ib;Ib.2	70.3	77.697	20	37	7	35	68.66	--	No
AG-913-L13	AG-430-G21	D	B	Ia;Ia.4	Ia;Ia	70.14	77.239	20	26	7	35	58.53	--	No
AG-439-B12	AG-899-J02	B	B	Ib;Ib	Ia;Ia.3;Ia.3/VII (gMED)	69.73	77.722	20	39	7	35	59.81	--	No
AG-894-I05	AG-439-B12	D	B	Ib;Ib	Ib;Ib	69.28	77.322	33	20	7	35	59.1	--	No
AG-439-B12	AG-893-P02	B	D	Ib;Ib	Ib;Ib	69.18	77.444	20	64	7	35	57.73	--	No
AG-313-J13	AG-899-C17	B	A	Ia;Ia.3;Ia.3/IV	Ib;Ib.2	69.12	77.699	20	76	7	35	68.71	--	No
AG-439-C08	AG-313-J13	A	B	IIb	Ia;Ia.3;Ia.3/IV	61	NA	72	20	7	35	58.73	--	No
AG-337-O16	AG-908-E18	C	C	Ib;Ib.4	Ib;Ib.4	91.61	90.745	26	23	8	34.78	55.34	--	No
AG-899-I20	AG-910-C18	D	D	Ia;Ia.4	Ia;Ia.4	93.4	92.922	23	28	8	34.78	69.73	--	No
SAG-MED08	AG-901-G05	A	D	Ia;Ia.3;Ia.3/VII (gMED)	Ib;Ib.2	71.17	77.918	65	23	8	34.78	65.89	--	No
AG-901-C21	AG-426-J21	B	B	Ia;Ia.4;Ia.4/III	Ib;Ib.3	68.91	77.857	23	33	8	34.78	64.31	--	No
AG-908-E04	AG-916-A10	A	B	Ia;Ia.4	Ib;Ib	68.75	77.859	59	23	8	34.78	60.29	--	No
HTCC9565	AG-916-A10	A	B	Ia;Ia.1	Ib;Ib	67.6	77.45	54	23	8	34.78	57.93	--	No
AG-365-O14	AG-430-G21	A	B	Ia;Ia	Ia;Ia	83.61	83.334	46	26	9	34.62	57.74	--	No
AG-430-G21	AG-899-E08	B	D	Ia;Ia	Ia;Ia.4	70.37	77.686	26	39	9	34.62	57.52	--	No
AG-435-N04	AG-893-L13	B	A	Ib;Ib	Ib;Ib	68.65	77.447	26	38	9	34.62	67.22	--	No
AG-435-N04	AG-337-C22	B	C	Ib;Ib	Ib;Ib	68.24	77.156	26	38	9	34.62	65.63	--	No
AG-390-E21	AG-916-O13	C	C	Ia;Ia.4	Ib;Ib.4	68.04	78.028	66	26	9	34.62	55.88	--	No
HIMB114	AG-439-G19	A	A	IIIa	Ib;Ib	55.88	NA	55	60	19	34.55	59.65	--	No
AG-916-K04	AG-903-O08	A	D	Ia;Ia.4;Ia.4/I	Ia;Ia.4	93.8	93.858	40	29	10	34.48	61.23	--	No
AG-461-A07	SAG-MED01	A	A	Ia;Ia.4;Ia.4/III	Ia;Ia.4	82.64	82.978	81	58	20	34.48	65.49	--	No
AG-325-J17	AG-898-F08	B	B	Ia;Ia.4	Ia;Ia.4;Ia.4/I	80.32	80.727	29	35	10	34.48	62.35	--	No
SAG-MED08	AG-909-F14	A	B	Ia;Ia.3;Ia.3/VII (gMED)	Ib;Ib.1	69.96	77.867	65	32	11	34.38	67.3	--	No
AG-909-J05	AG-447-F10	D	B	Ia;Ia.4	Ia;Ia.4;Ia.4/III	94.12	94.503	35	40	12	34.29	64.05	--	No
AG-359-I09	AG-898-F08	B	B	Ia;Ia.4	Ia;Ia.4;Ia.4/I	91.22	92.47	42	35	12	34.29	70.24	--	No
AAA795-C09	AG-439-I14	A	B	Ia;Ia.4	Ia;Ia.4;Ia.4/I	82.64	81.043	35	35	12	34.29	63.18	--	No
AG-908-K09	AG-899-G02	D	A	Ib;Ib.1	Ia;Ia.4;Ia.4/II	69.46	77.419	38	38	13	34.21	68.42	--	No
AG-916-B11	AG-404-B06	A	A	Ib;Ib	Ib;Ib	88.53	88.689	45	41	14	34.15	63.44	--	No
AG-365-C14	AG-896-L15	A	C	Ib;Ib.2	Ib;Ib.1	73.72	78.416	56	41	14	34.15	66.96	--	No
AG-430-I18	AG-911-K15	B	A	Ib;Ib	Ib;Ib	90.29	90.711	44	47	15	34.09	66.09	--	No
AG-325-L05	SAG-MED01	B	A	Ia;Ia.4	Ia;Ia.4	80.7	81.469	44	58	15	34.09	64.01	--	No
AG-390-E21	AG-901-J10	C	C	Ia;Ia.4	Ia;Ia.4;Ia.4/III	77.87	80.282	66	44	15	34.09	67.82	--	No
AG-915-M18	AG-915-D19	C	A	Ib;Ib.1	Ia;Ia.3;Ia.3/V (gWID)	69.86	77.478	44	53	15	34.09	67.85	--	No
AG-404-O17	AG-349-B19	A	C	Ib;Ib.4	Ib;Ib.4	90.49	89.01	90	12	4	33.33	61.72	--	No
AG-912-P08	AG-912-C08	A	C	Ia;Ia.4;Ia.4/II	Ia;Ia.4;Ia.4/II	98.28	98.934	51	15	5	33.33	54.66	--	No
AG-916-I05	AG-896-M11	B	D	Ia;Ia.4;Ia.4/I	Ia;Ia.4	94.81	95.326	12	18	4	33.33	69.05	--	No
AG-892-C11	AG-903-I18	D	B	Ia;Ia.4	Ia;Ia.4	94.65	94.383	45	39	13	33.33	65.42	--	No
AG-896-L20	AG-901-C21	C	B	Ia;Ia.4;Ia.4/III	Ia;Ia.4;Ia.4/III	94.48	94.775	68	12	4	33.33	58.06	--	No
AG-404-L19	AG-896-M11	D	D	Ia;Ia.4	Ia;Ia.4	94.07	93.779	42	18	6	33.33	69.61	--	No
AG-325-E08	SAG-MED11	B	A	Ia;Ia.4	Ia;Ia.4	93.97	94.493	18	46	6	33.33	63.29	--	No
AG-894-B07	AG-896-M11	B	D	Ia;Ia.4	Ia;Ia.4	93.9	92.825	45	18	6	33.33	63.02	--	No
AG-916-K04	AG-903-F09	A	B	Ia;Ia.4;Ia.4/I	Ia;Ia.4;Ia.4/I	93.78	94.303	40	15	5	33.33	75.9	--	No
AG-911-P17	AG-903-F09	D	B	Ia;Ia.4	Ia;Ia.4;Ia.4/I	93.57	92.942	17	15	5	33.33	76.8	--	No
AG-404-L19	AG-349-D03	D	D	Ia;Ia.4	Ia;Ia.4	93.5	92.797	42	21	7	33.33	68.73	--	No
AG-426-D09	AG-909-G08	B	B	Ia;Ia.4;Ia.4/III	Ia;Ia.4;Ia.4/III	93.08	93.036	12	31	4	33.33	60.75	--	No
AG-447-K11	AG-891-G02	B	D	Ia;Ia.3;Ia.3/VI	Ia;Ia.3;Ia.3/VI	92.85	92.629	20	15	5	33.33	66.49	--	No
AG-447-B21	AG-907-C16	D	D	Ia;Ia.3;Ia.3/V (gWID)	Ia;Ia.3;Ia.3/V (gWID)	92.84	92.546	33	12	4	33.33	66.99	--	No
AG-897-N19	AG-903-F09	D	B	Ia;Ia.4	Ia;Ia.4;Ia.4/I	92.81	93.086	17	15	5	33.33	76.76	--	No
AG-337-N04	AG-359-P18	D	A	Ia;Ia.4	Ia;Ia.4;Ia.4/III	92.69	92.541	21	60	7	33.33	66.11	--	No
AG-916-K04	AG-896-M11	A	D	Ia;Ia.4;Ia.4/I	Ia;Ia.4	92.61	93.244	40	18	6	33.33	63.7	--	No
AG-903-F09	AG-349-D03	B	D	Ia;Ia.4;Ia.4/I	Ia;Ia.4	92.48	93.337	15	21	5	33.33	76.76	--	No
AG-359-I09	AG-903-F09	B	B	Ia;Ia.4	Ia;Ia.4;Ia.4/I	92.47	92.89	42	15	5	33.33	76.8	--	No
AG-916-I05	AG-901-P18	B	D	Ia;Ia.4;Ia.4/I	Ia;Ia.4	92.15	93.132	12	25	4	33.33	65.4	--	No
AG-426-D09	AG-900-N22	B	B	Ia;Ia.4;Ia.4/III	Ia;Ia.4;Ia.4/III	91.75	90.917	12	23	4	33.33	70.06	--	No
AG-916-I05	AG-914-M08	B	A	Ia;Ia.4;Ia.4/I	Ia;Ia.4;Ia.4/I	90.69	92.445	12	47	4	33.33	65.4	--	No
AG-907-C16	AG-390-A21	D	B	Ia;Ia.3;Ia.3/V (gWID)	Ia;Ia.3;Ia.3/V (gWID)	90.36	90.998	12	26	4	33.33	60.31	--	No
RS39	AG-337-D17	A	A	Ia;Ia.4	Ia;Ia.4;Ia.4/III	90.33	87.866	63	57	19	33.33	80.6	--	No
AG-453-F05	AG-333-I10	C	B	Ia;Ia.4;Ia.4/III	Ia;Ia.4;Ia.4/III	90.3	89.363	55	33	11	33.33	61.7	--	No
AG-907-C04	AG-337-D17	A	A	Ia;Ia.4;Ia.4/III	Ia;Ia.4;Ia.4/III	90.26	88.313	57	57	19	33.33	77.58	--	No
AG-390-A21	AG-349-M18	B	B	Ia;Ia.3;Ia.3/V (gWID)	Ia;Ia.3;Ia.3/V (gWID)	89.31	89.282	26	21	7	33.33	63.28	--	No
AG-447-A19	AG-470-F02	D	B	Ia;Ia.3;Ia.3/V (gWID)	Ia;Ia.3;Ia.3/V (gWID)	85.82	85.568	54	18	6	33.33	64.62	--	No
AG-359-D09	AG-903-M17	D	D	Ia;Ia.4	Ia;Ia.4	85.14	84.674	64	36	12	33.33	67.23	--	No
AG-426-P08	SAG-MED43	D	A	Ia;Ia.4	Ia;Ia.4	83.9	83.213	18	19	6	33.33	65.28	--	No
AG-457-O11	AG-390-N18	B	D	Ib;Ib	Ib;Ib	83.69	83.668	21	34	7	33.33	58.53	--	No
AG-893-P10	AG-899-E08	A	D	Ia;Ia.4	Ia;Ia.4	83.43	83.205	39	39	13	33.33	60.19	--	No
AG-896-M11	SAG-MED11	D	A	Ia;Ia.4	Ia;Ia.4	83.36	80.77	18	46	6	33.33	64.4	--	No
AG-422-C23	SAG-MED01	B	A	Ia;Ia.4	Ia;Ia.4	83.12	82.434	9	58	3	33.33	67.6	--	No
AG-903-F09	SAG-MED11	B	A	Ia;Ia.4;Ia.4/I	Ia;Ia.4	82.94	81.385	15	46	5	33.33	68.54	--	No
AG-422-C13	AG-422-C23	A	B	Ia;Ia.4	Ia;Ia.4	82.72	82.077	32	9	3	33.33	64.37	--	No
AG-325-E08	AG-904-L02	B	D	Ia;Ia.4	Ia;Ia.4	82.64	80.327	18	29	6	33.33	65.55	--	No
AG-325-E08	AG-426-A16	B	D	Ia;Ia.4	Ia;Ia.4	82.46	80.179	18	35	6	33.33	67.17	--	No
AG-325-E08	AG-899-I20	B	D	Ia;Ia.4	Ia;Ia.4	82.42	80.326	18	23	6	33.33	70.21	--	No
AG-903-F09	AG-903-M17	B	D	Ia;Ia.4;Ia.4/I	Ia;Ia.4	82.41	81.506	15	36	5	33.33	59.34	--	No
AG-325-E08	AG-426-M15	B	D	Ia;Ia.4	Ia;Ia.4	82.38	80.726	18	20	6	33.33	67.22	--	No
AG-414-O11	AG-915-D19	B	A	Ia;Ia.3;Ia.3/VII (gMED)	Ia;Ia.3;Ia.3/V (gWID)	82.37	80.892	18	53	6	33.33	59.23	--	No
AG-325-E08	AG-914-M08	B	A	Ia;Ia.4	Ia;Ia.4;Ia.4/I	82.32	80.97	18	47	6	33.33	66.89	--	No
AG-916-K04	AG-325-E08	A	B	Ia;Ia.4;Ia.4/I	Ia;Ia.4	82.04	80.551	40	18	6	33.33	68.77	--	No
AG-422-C23	AG-404-P07	B	A	Ia;Ia.4	Ia;Ia.4	81.82	82.619	9	45	3	33.33	64.47	--	No
AG-912-P09	AG-426-D09	D	B	Ia;Ia.4	Ia;Ia.4;Ia.4/III	81.72	81.761	37	12	4	33.33	59.11	--	No
AG-325-E08	AG-901-P18	B	D	Ia;Ia.4	Ia;Ia.4	81.64	80.474	18	25	6	33.33	66.89	--	No
SAG-MED50	AG-891-G02	B	D	Ia;Ia.3;Ia.3/VIII	Ia;Ia.3;Ia.3/VI	81.34	80.708	18	15	5	33.33	71.44	--	No
AG-916-F23	AG-349-M03	C	A	Ia;Ia.4;Ia.4/I	Ia;Ia.4;Ia.4/II	81.24	81.46	12	39	4	33.33	65.84	--	No
AG-426-D09	AG-893-P10	B	A	Ia;Ia.4;Ia.4/III	Ia;Ia.4	81.19	81.596	12	39	4	33.33	59.11	--	No
AG-422-C13	AG-426-D09	A	B	Ia;Ia.4	Ia;Ia.4;Ia.4/III	81.11	81.101	32	12	4	33.33	61.46	--	No
AG-915-J15	AG-426-D09	A	B	Ia;Ia.4	Ia;Ia.4;Ia.4/III	81.04	81.527	41	12	4	33.33	68.52	--	No
AG-892-C11	AG-430-D17	D	B	Ia;Ia.4	Ia;Ia.4	81.03	80.71	45	15	5	33.33	56.95	--	No
AG-899-M07	AG-426-D09	D	B	Ia;Ia.4	Ia;Ia.4;Ia.4/III	80.97	81.704	21	12	4	33.33	69.59	--	No
AG-325-E08	AG-898-F08	B	B	Ia;Ia.4	Ia;Ia.4;Ia.4/I	80.83	80.599	18	35	6	33.33	68.42	--	No
HTCC8051	AG-349-M18	A	B	Ia;Ia.3;Ia.3/IV	Ia;Ia.3;Ia.3/V (gWID)	80.8	80.657	48	21	7	33.33	62.64	--	No
AG-426-D09	AG-915-K17	B	A	Ia;Ia.4;Ia.4/III	Ia;Ia.4	80.8	81.334	12	61	4	33.33	68.53	--	No
AG-426-D09	AG-430-D17	B	B	Ia;Ia.4;Ia.4/III	Ia;Ia.4	80.79	80.534	12	15	4	33.33	70.69	--	No
AG-907-C04	AG-430-D17	A	B	Ia;Ia.4;Ia.4/III	Ia;Ia.4	80.73	80.86	57	15	5	33.33	56.31	--	No
AG-895-K10	AG-426-D09	A	B	Ia;Ia.4	Ia;Ia.4;Ia.4/III	80.72	81.398	39	12	4	33.33	69.42	--	No
AG-390-M19	SAG-MED18	B	D	Ia;Ia.3;Ia.3/VI	Ia;Ia.3;Ia.3/VII (gMED)	80.61	80.068	24	28	8	33.33	66.65	--	No
AG-903-J17	AG-893-P10	B	A	Ia;Ia.4	Ia;Ia.4	80.58	80.688	40	39	13	33.33	59.79	--	No
AG-464-I02	AG-464-J13	B	D	Ic;Ic.2	Ic;Ic.2	80.56	82.623	15	22	5	33.33	60.7	--	No
AG-447-K09	AG-905-E10	C	B	Ia;Ia.4	Ia;Ia.4;Ia.4/I	80.46	80.79	42	12	4	33.33	57.24	--	No
AG-333-M03	AG-422-C07	A	A	Ia;Ia.4	Ia;Ia.4	80.25	81.322	21	15	5	33.33	60.8	--	No
AG-904-F02	AG-422-C23	D	B	Ia;Ia.4	Ia;Ia.4	80.22	80.389	16	9	3	33.33	70	--	No
AG-349-L17	AG-313-M10	B	D	Ia;Ia.3;Ia.3/V (gWID)	Ia;Ia.3;Ia.3/IV	80.16	80.917	15	17	5	33.33	67.07	--	No
AG-426-D09	SAG-MED19	B	A	Ia;Ia.4;Ia.4/III	Ia;Ia.4	80.12	80.075	12	39	4	33.33	62.88	--	No
AG-426-D09	AG-908-D18	B	A	Ia;Ia.4;Ia.4/III	Ia;Ia.4	80.11	81.173	12	44	4	33.33	66.45	--	No
AG-447-F10	AG-430-D17	B	B	Ia;Ia.4;Ia.4/III	Ia;Ia.4	80.11	80.294	40	15	5	33.33	56.17	--	No
AG-894-B07	AG-414-C19	B	D	Ia;Ia.4	Ia;Ia.4	80.1	80.265	45	18	6	33.33	65.02	--	No
SAG-MED18	AG-319-F05	D	D	Ia;Ia.3;Ia.3/VII (gMED)	Ia;Ia.3;Ia.3/IV	79.97	80.274	28	15	5	33.33	67.48	--	No
AG-422-C23	AG-907-C04	B	A	Ia;Ia.4	Ia;Ia.4;Ia.4/III	79.94	80.524	9	57	3	33.33	70.62	--	No
AG-461-G03	SAG-MED01	B	A	Ia;Ia.4	Ia;Ia.4	79.91	81.453	12	58	4	33.33	63.48	--	No
AG-903-I18	AG-422-C23	B	B	Ia;Ia.4	Ia;Ia.4	79.9	81.019	39	9	3	33.33	68.22	--	No
AG-337-D17	AG-430-D17	A	B	Ia;Ia.4;Ia.4/III	Ia;Ia.4	79.82	80.252	57	15	5	33.33	56.92	--	No
AG-910-E03	AG-422-C23	A	B	Ia;Ia.4;Ia.4/III	Ia;Ia.4	79.79	80.917	63	9	3	33.33	68.22	--	No
AG-908-O05	AG-422-C23	D	B	Ia;Ia.4	Ia;Ia.4	79.73	80.164	19	9	3	33.33	71.68	--	No
AG-349-O13	AG-426-D09	A	B	Ia;Ia.4	Ia;Ia.4;Ia.4/III	79.72	81.088	34	12	4	33.33	69.12	--	No
AG-910-M08	AG-422-B23	D	A	IIb	IIb	79.66	82.999	18	33	6	33.33	57.27	--	No
AG-410-N23	AG-426-D09	A	B	Ia;Ia.4	Ia;Ia.4;Ia.4/III	79.52	80.786	48	12	4	33.33	59.67	--	No
AG-422-C23	AG-913-F09	B	D	Ia;Ia.4	Ia;Ia.4	79.44	80.24	9	31	3	33.33	68.22	--	No
AG-892-C11	AG-422-C23	D	B	Ia;Ia.4	Ia;Ia.4	79.43	80.544	45	9	3	33.33	72.23	--	No
AG-447-F10	AG-422-C23	B	B	Ia;Ia.4;Ia.4/III	Ia;Ia.4	79.38	80.75	40	9	3	33.33	69.57	--	No
AG-901-C21	AG-422-C23	B	B	Ia;Ia.4;Ia.4/III	Ia;Ia.4	79.37	80.544	23	9	3	33.33	72.72	--	No
AG-912-K10	AG-422-C23	A	B	Ia;Ia.4	Ia;Ia.4	79.37	80.156	53	9	3	33.33	62.55	--	No
AG-895-B06	AG-422-C23	D	B	Ia;Ia.4	Ia;Ia.4	79.27	80.934	23	9	3	33.33	68.22	--	No
AG-903-I18	SAG-MED01	B	A	Ia;Ia.4	Ia;Ia.4	79.26	79.735	39	58	13	33.33	61.89	--	No
AG-422-C23	AG-915-K17	B	A	Ia;Ia.4	Ia;Ia.4	79.25	80.169	9	61	3	33.33	61.28	--	No
AG-899-M07	AG-422-C23	D	B	Ia;Ia.4	Ia;Ia.4	79.19	80.155	21	9	3	33.33	61.88	--	No
AG-909-J05	AG-422-C23	D	B	Ia;Ia.4	Ia;Ia.4	79.14	79.992	35	9	3	33.33	68.22	--	No
SAG-MED39	AG-914-L10	A	D	Ia;Ia.4	Ia;Ia.4	79.11	79.847	44	24	8	33.33	65.51	--	No
AG-895-K10	AG-422-C23	A	B	Ia;Ia.4	Ia;Ia.4	78.97	79.943	39	9	3	33.33	61.35	--	No
AG-461-A07	AG-461-G03	A	B	Ia;Ia.4;Ia.4/III	Ia;Ia.4	78.91	81.107	81	12	4	33.33	64.31	--	No
AG-349-O13	AG-422-C23	A	B	Ia;Ia.4	Ia;Ia.4	78.64	80.214	34	9	3	33.33	60.8	--	No
AG-325-L05	AG-903-I18	B	B	Ia;Ia.4	Ia;Ia.4	78.48	80.014	44	39	13	33.33	61.82	--	No
AG-422-C23	AG-905-G02	B	D	Ia;Ia.4	Ia;Ia.4	78.45	79.958	9	46	3	33.33	68.42	--	No
AG-422-C23	AAA795-O20	B	A	Ia;Ia.4	Ia;Ia.4	78.43	80.252	9	22	3	33.33	65.2	--	No
AAA795-P11	AG-916-F23	B	C	Ia;Ia.3;Ia.3/V (gWID)	Ia;Ia.4;Ia.4/I	77.07	79.136	17	12	4	33.33	65.17	--	No
AG-422-C13	AG-907-C16	A	D	Ia;Ia.4	Ia;Ia.3;Ia.3/V (gWID)	76.99	79.216	32	12	4	33.33	58.45	--	No
AG-313-M10	AG-430-D17	D	B	Ia;Ia.3;Ia.3/IV	Ia;Ia.4	76.75	79.624	17	15	5	33.33	66.59	--	No
AG-894-O09	AG-903-E15	B	C	Ia;Ia.3;Ia.3/V (gWID)	Ia;Ia.4;Ia.4/I	76.75	79.446	12	36	4	33.33	62	--	No
AG-899-J02	AG-430-D17	B	B	Ia;Ia.3;Ia.3/VII (gMED)	Ia;Ia.4	76.62	79.46	39	15	5	33.33	59.13	--	No
AG-422-C23	AG-313-M10	B	D	Ia;Ia.4	Ia;Ia.3;Ia.3/IV	76.56	80.231	9	17	3	33.33	62.82	--	No
AG-430-D17	AG-905-M20	B	B	Ia;Ia.4	Ia;Ia.3;Ia.3/VII (gMED)	76.51	79.244	15	31	5	33.33	59.53	--	No
HTCC8051	AG-422-C23	A	B	Ia;Ia.3;Ia.3/IV	Ia;Ia.4	76.49	79.573	48	9	3	33.33	62.87	--	No
AG-907-C16	SAG-MED01	D	A	Ia;Ia.3;Ia.3/V (gWID)	Ia;Ia.4	76.42	79.049	12	58	4	33.33	63.23	--	No
AG-349-L17	AG-422-C23	B	B	Ia;Ia.3;Ia.3/V (gWID)	Ia;Ia.4	76.34	79.151	15	9	3	33.33	61.33	--	No
AG-916-F19	AG-390-N22	B	B	Ia;Ia.4;Ia.4/III	Ia;Ia.3;Ia.3/V (gWID)	76.12	79.251	12	47	4	33.33	63.48	--	No
AG-359-G22	SAG-MED45	B	C	Ia;Ia.4;Ia.4/III	Ia;Ia.3;Ia.3/VII (gMED)	76.12	78.202	55	18	6	33.33	56.13	--	No
AG-426-D09	AG-390-A21	B	B	Ia;Ia.4;Ia.4/III	Ia;Ia.3;Ia.3/V (gWID)	76.05	79.139	12	26	4	33.33	63.12	--	No
AG-349-L17	AG-903-I18	B	B	Ia;Ia.3;Ia.3/V (gWID)	Ia;Ia.4	76.02	79.264	15	39	5	33.33	58.17	--	No
AG-430-D17	AG-349-M18	B	B	Ia;Ia.4	Ia;Ia.3;Ia.3/V (gWID)	75.98	79.258	15	21	5	33.33	65.67	--	No
AG-426-D09	AG-349-M18	B	B	Ia;Ia.4;Ia.4/III	Ia;Ia.3;Ia.3/V (gWID)	75.92	79.032	12	21	4	33.33	64.22	--	No
AG-426-I10	AG-430-B09	C	B	Ia;Ia.4	Ia;Ia.1	75.81	79.872	21	27	7	33.33	69.49	--	No
[truncated: 87,215 more rows]
